# Supplementary material for: Rotavirus A infection in pre- and post-vaccine period: Risk factors, genotypes distribution by vaccination status and age of children in Nampula Province, Northern Mozambique (2015-2019)
Source: PLoS One. 2021 Aug 6;16(8):e0255720. doi: 10.1371/journal.pone.0255720 (PMC8345880; doi:10.1371/journal.pone.0255720)
Supplement: S1 Dataset — (XLSX) [file pone.0255720.s004.xlsx]

## Sheet: Minimal dataset
id_order	rva_elisa	rva_genotype	vaccine_period	age	age_categorized	sex	feeding	sdw	weaning_age_cat	hiv_status	wazcat	waz	year	attendency	diarrh_epi_categ	vomit	fever	admission_date	season	animal_contact	Pig	Goat	Mouse	Dog	Duck	Chicken	Cat	Multiple_animals	pipedwater	Public_water	Borehole_well_water	Lake_River	Purchase_water	Vac_doses
1	1	G1P[8]	1	14	2	1	2	1	#NULL!	0	2	-3.29	1	1	#NULL!	1	#NULL!	2015-05-22	1	0	0	0	0	0	0	0	0	0	0	1	0	0	0	0
2	1		1	11	1	1	1	1	#NULL!	0	#NULL!	#NULL!	1	1	1	1	1	2015-05-26	1	0	0	0	0	0	0	0	0	0	0	1	0	0	0	0
3	0		1	5	1	2	2	3	1	0	#NULL!	#NULL!	1	1	#NULL!	1	#NULL!	2015-05-26	1	0	0	0	0	0	0	0	0	0	0	0	1	0	0	0
4	0		1	12	2	1	1	3	#NULL!	0	1	-1.7	1	1	1	0	#NULL!	2015-05-26	1	1	0	0	0	0	0	0	1	0	0	0	1	0	0	0
5	1		1	1	1	1	1	2	#NULL!	0	#NULL!	#NULL!	1	1	#NULL!	0	#NULL!	2015-05-27	1	0	0	0	0	0	0	0	0	0	1	0	0	0	0	0
6	0		1	18	2	1	1	2	#NULL!	0	2	-2.8	1	1	1	1	#NULL!	2015-05-21	1	1	0	0	0	1	0	0	0	0	1	0	0	0	0	0
7	0		1	29	3	1	1	2	#NULL!	0	2	-4.1	1	1	2	1	1	2015-05-28	1	0	0	0	0	0	0	0	0	0	1	0	0	0	0	0
8	0		1	23	2	1	2	2	2	0	#NULL!	#NULL!	1	1	2	1	#NULL!	2015-05-28	1	0	0	0	0	0	0	0	0	0	1	0	0	0	0	0
9	1	G1P[8]	1	17	2	1	1	2	#NULL!	0	#NULL!	#NULL!	1	1	2	0	1	2015-05-26	1	0	0	0	0	0	0	0	0	0	1	0	0	0	0	0
10	0		1	8	1	1	2	2	1	0	#NULL!	#NULL!	1	1	3	0	#NULL!	2015-05-25	1	0	0	0	0	0	0	0	0	0	1	0	0	0	0	0
11	1		1	13	2	1	1	2	#NULL!	0	1	0.11	1	1	#NULL!	1	1	2015-05-26	1	0	0	0	0	0	0	0	0	0	1	0	0	0	0	0
12	1		1	31	3	2	2	2	3	0	1	0.06	1	1	#NULL!	1	1	2015-05-27	1	0	0	0	0	0	0	0	0	0	1	0	0	0	0	0
13	1	G1P[8]	1	13	2	1	1	2	#NULL!	0	1	0.11	1	1	#NULL!	1	#NULL!	2015-05-25	1	0	0	0	0	0	0	0	0	0	1	0	0	0	0	0
14	1		1	15	2	1	1	2	#NULL!	#NULL!	1	-1.23	1	1	1	1	#NULL!	2015-05-26	1	0	0	0	0	0	0	0	0	0	1	0	0	0	0	0
15	0		1	51	3	2	2	3	3	0	1	-0.27	1	1	1	0	1	2015-05-29	1	1	0	0	0	0	0	0	0	0	0	0	1	0	0	0
16	1	G1P[8]	1	9	1	1	1	2	#NULL!	0	2	-3.52	1	1	2	1	2	2015-05-31	1	0	0	0	0	0	0	0	0	0	1	0	0	0	0	0
17	1	G1P[8]	1	8	1	2	1	2	#NULL!	0	1	1.62	1	1	2	0	1	2015-05-28	1	0	0	0	0	0	0	0	0	0	1	0	0	0	0	0
18	1		1	7	1	1	1	2	#NULL!	0	1	-1.17	1	1	2	1	1	2015-05-28	1	0	0	0	0	0	0	0	0	0	1	0	0	0	0	0
19	1	G1P[8]	1	7	1	2	1	2	#NULL!	0	#NULL!	#NULL!	1	1	1	1	1	2015-05-28	1	0	0	0	0	0	0	0	0	0	1	0	0	0	0	0
20	0		1	8	1	2	1	3	#NULL!	#NULL!	#NULL!	#NULL!	1	1	#NULL!	1	1	2015-05-29	1	0	0	0	0	0	0	0	0	0	0	0	1	0	0	0
21	1	G1P[8]	1	22	2	2	2	2	#NULL!	0	1	0.52	1	1	1	1	1	2015-05-29	1	0	0	0	0	0	0	0	0	0	1	0	0	0	0	0
22	1	G1P[8]	1	10	1	2	1	2	#NULL!	#NULL!	#NULL!	#NULL!	1	1	2	1	1	2015-05-29	1	0	0	0	0	0	0	0	0	0	1	0	0	0	0	0
23	1	G1P[8]	1	5	1	2	1	3	#NULL!	0	#NULL!	#NULL!	1	1	2	1	1	2015-05-29	1	0	0	0	0	0	0	0	0	0	0	0	1	0	0	0
24	0		1	50	3	1	2	2	3	0	#NULL!	#NULL!	1	2	1	0	1	2015-06-01	1	1	0	0	0	1	0	0	0	0	1	0	0	0	0	0
25	0		1	51	3	1	2	2	3	0	#NULL!	#NULL!	1	2	2	0	1	2015-06-01	1	0	0	0	0	0	0	0	0	0	1	0	0	0	0	0
26	0		1	24	3	1	2	2	2	#NULL!	1	-1.8	1	1	2	0	#NULL!	2015-05-31	1	0	0	0	0	0	0	0	0	0	1	0	0	0	0	0
27	1	G1P[8]	1	17	2	1	2	2	#NULL!	1	1	-0.63	1	1	1	1	#NULL!	2015-06-01	1	0	0	0	0	0	0	0	0	0	1	0	0	0	0	0
28	1	G1P[8]	1	8	1	2	1	2	#NULL!	1	#NULL!	#NULL!	1	1	2	0	#NULL!	2015-05-31	1	0	0	0	0	0	0	0	0	0	1	0	0	0	0	0
29	0		1	11	1	1	1	2	#NULL!	0	1	0.56	1	1	1	0	#NULL!	2015-06-01	1	1	0	0	0	0	0	0	1	0	1	0	0	0	0	0
30	0		1	21	2	2	2	3	2	#NULL!	2	-3.25	1	1	3	1	1	2015-03-24	2	1	0	0	0	0	0	0	0	0	0	0	0	1	0	0
31	1	G1P[8]	1	8	1	2	2	3	1	1	2	-2.5	1	1	2	1	#NULL!	2015-05-30	1	0	0	0	0	0	0	0	0	0	0	0	1	0	0	0
32	1	G1P[8]	1	15	2	1	1	3	#NULL!	0	1	-1.23	1	1	2	1	#NULL!	2015-05-29	1	0	0	0	0	0	0	0	0	0	0	0	1	0	0	0
33	0		1	26	3	2	2	2	3	0	1	0.07	1	1	2	0	1	2015-06-02	1	0	0	0	0	0	0	0	0	0	1	0	0	0	0	0
34	0		1	10	1	1	2	2	2	1	1	-1.24	1	1	1	1	1	2015-06-01	1	0	0	0	0	0	0	0	0	0	1	0	0	0	0	0
35	0		1	22	2	1	2	3	3	0	2	-2.36	1	1	#NULL!	1	1	2015-06-02	1	0	0	0	0	0	0	0	0	0	0	0	1	0	0	0
36	0		1	9	1	1	1	3	#NULL!	0	#NULL!	#NULL!	1	1	1	0	#NULL!	2015-06-01	1	0	0	0	0	0	0	0	0	0	0	0	1	0	0	0
37	1	G1P[8]	1	12	2	1	1	2	#NULL!	0	1	0.33	1	1	2	1	1	2015-06-02	1	0	0	0	0	0	0	0	0	0	1	0	0	0	0	0
38	1	G2P[6]	1	35	3	2	2	2	3	0	1	-1.74	1	1	2	1	#NULL!	2015-06-01	1	0	0	0	0	0	0	0	0	0	1	0	0	0	0	0
39	1	G1P[8]	1	22	2	2	2	2	2	0	1	-0.83	1	1	2	1	#NULL!	2015-06-03	1	0	0	0	0	0	0	0	0	0	1	0	0	0	0	0
40	1	G1P[8]	1	12	2	2	1	3	#NULL!	0	1	-1.35	1	1	#NULL!	1	#NULL!	2015-06-02	1	0	0	0	0	0	0	0	0	0	0	0	1	0	0	0
41	1	G1P[8]	1	11	1	1	1	3	#NULL!	#NULL!	1	0.56	1	1	2	1	#NULL!	2015-06-02	1	0	0	0	0	0	0	0	0	0	0	0	1	0	0	0
42	0		1	17	2	2	1	2	#NULL!	0	#NULL!	#NULL!	1	1	2	1	#NULL!	2015-06-02	1	0	0	0	0	0	0	0	0	0	1	0	0	0	0	0
43	0		1	14	2	1	1	3	#NULL!	0	2	-4.46	1	1	2	1	1	2015-06-02	1	1	0	0	0	0	0	0	1	0	0	0	1	0	0	0
44	0		1	13	2	2	1	3	#NULL!	0	2	-3.55	1	1	2	1	1	2015-06-02	1	0	0	0	0	0	0	0	0	0	0	0	1	0	0	0
45	1	G1P[8]	1	8	1	2	1	2	#NULL!	0	1	-1.06	1	1	1	1	#NULL!	2015-06-02	1	0	0	0	0	0	0	0	0	0	1	0	0	0	0	0
46	1	GXP[8]	1	9	1	2	1	2	#NULL!	0	#NULL!	#NULL!	1	1	#NULL!	1	#NULL!	2015-06-03	1	0	0	0	0	0	0	0	0	0	1	0	0	0	0	0
47	1	G1P[8]	1	13	2	1	1	2	#NULL!	0	1	-1.91	1	1	2	1	1	2015-06-03	1	1	0	0	0	0	0	0	1	0	1	0	0	0	0	0
48	1	G1P[8]	1	13	2	2	1	2	#NULL!	0	1	-0.15	1	1	#NULL!	1	1	2015-06-02	1	1	0	0	0	0	0	0	1	0	1	0	0	0	0	0
49	1	G1P[8]	1	16	2	1	1	3	#NULL!	0	2	-4.73	1	1	#NULL!	1	1	2015-06-03	1	0	0	0	0	0	0	0	0	0	0	0	1	0	0	0
50	1	G1P[8]	1	14	2	1	1	2	#NULL!	0	#NULL!	#NULL!	1	1	1	0	1	2015-06-03	1	0	0	0	0	0	0	0	0	0	1	0	0	0	0	0
51	1		1	15	2	1	1	2	#NULL!	0	2	-2.3	1	1	2	1	1	2015-06-03	1	1	0	0	0	0	0	0	1	0	1	0	0	0	0	0
52	0		1	9	1	2	1	2	#NULL!	0	1	0.73	1	1	2	1	1	2015-06-03	1	0	0	0	0	0	0	0	0	0	1	0	0	0	0	0
53	0		1	10	1	1	2	1	#NULL!	0	1	-0.16	1	1	1	0	#NULL!	2015-06-10	1	0	0	0	0	0	0	0	0	0	0	1	0	0	0	0
54	1	G1P[8]	1	6	1	2	2	3	#NULL!	#NULL!	1	0.75	1	1	2	1	#NULL!	2015-06-07	1	1	1	0	0	0	0	0	0	0	0	0	1	0	0	0
55	1	G1P[8]	1	8	1	2	2	2	#NULL!	0	1	1.01	1	1	2	1	#NULL!	2015-06-09	1	1	0	0	0	0	0	0	1	0	1	0	0	0	0	0
56	1	G1P[8]	1	11	1	2	2	2	#NULL!	0	1	0.26	1	1	1	1	#NULL!	2015-06-06	1	0	0	0	0	0	0	0	0	0	1	0	0	0	0	0
57	0		1	17	2	1	2	1	#NULL!	0	1	-0.63	1	1	1	1	#NULL!	2015-06-08	1	0	0	0	0	0	0	0	0	0	0	1	0	0	0	0
58	0		1	6	1	1	2	1	#NULL!	0	1	-1.14	1	1	3	0	1	2015-07-11	1	0	0	0	0	0	0	0	0	0	0	1	0	0	0	0
59	0		1	12	2	1	2	1	#NULL!	#NULL!	1	-1.48	1	1	2	0	2	2015-07-12	1	0	0	0	0	0	0	0	0	0	0	1	0	0	0	0
60	1	GXP[8]	1	10	1	2	2	1	#NULL!	0	1	-0.48	1	1	1	1	2	2015-07-13	1	0	0	0	0	0	0	0	0	0	0	1	0	0	0	0
61	0		1	8	1	2	2	1	#NULL!	0	1	0.05	1	1	3	1	2	2015-07-13	1	0	0	0	0	0	0	0	0	0	0	1	0	0	0	0
62	0		1	24	3	2	2	2	3	0	1	0.35	1	1	1	1	1	2015-07-08	1	0	0	0	0	0	0	0	0	0	1	0	0	0	0	0
63	1	G1P[8]	1	10	1	2	2	2	#NULL!	0	1	-0.48	1	1	3	1	2	2015-03-25	2	1	0	0	0	0	0	0	1	0	1	0	0	0	0	0
64	1	G1P[8]	1	16	2	2	2	1	#NULL!	#NULL!	1	-0.71	1	1	3	1	#NULL!	2015-03-25	2	0	0	0	0	0	0	0	0	0	0	1	0	0	0	0
65	1	G1P[6]	1	6	1	2	2	1	#NULL!	0	1	-1.62	1	1	1	1	1	2015-03-24	2	0	0	0	0	0	0	0	0	0	0	1	0	0	0	0
66	0		1	6	1	1	1	1	#NULL!	0	1	-1.14	1	1	3	1	#NULL!	2015-03-23	2	0	0	0	0	0	0	0	0	0	0	1	0	0	0	0
67	1	G1P[8]	1	5	1	1	2	2	#NULL!	0	1	0.58	1	1	3	1	2	2015-03-31	2	0	0	0	0	0	0	0	0	0	1	0	0	0	0	0
68	1	G2P[6]	1	56	3	2	1	2	#NULL!	0	#NULL!	-7.9	1	1	3	0	2	2015-03-31	2	0	0	0	0	0	0	0	0	0	1	0	0	0	0	0
69	0		1	11	1	1	2	2	#NULL!	0	2	-2.69	1	1	2	1	2	2015-04-01	1	0	0	0	0	0	0	0	0	0	1	0	0	0	0	0
70	0		1	6	1	2	2	#NULL!	#NULL!	0	2	-3.14	1	1	2	0	#NULL!	2015-04-01	1	0	0	0	0	0	0	0	0	0	#NULL!	#NULL!	#NULL!	#NULL!	#NULL!	0
71	1	G1P[8]	1	5	1	2	1	#NULL!	#NULL!	0	1	1.21	1	1	1	0	2	2015-04-09	1	0	0	0	0	0	0	0	0	0	#NULL!	#NULL!	#NULL!	#NULL!	#NULL!	0
72	1	G1P[8]	1	4	1	2	1	#NULL!	#NULL!	0	1	-1.26	1	1	2	1	#NULL!	2015-04-07	1	0	0	0	0	0	0	0	0	0	#NULL!	#NULL!	#NULL!	#NULL!	#NULL!	0
73	0		1	2	1	1	1	#NULL!	#NULL!	0	1	1.89	1	1	1	1	#NULL!	2015-04-01	1	0	0	0	0	0	0	0	0	0	#NULL!	#NULL!	#NULL!	#NULL!	#NULL!	0
74	0		1	5	1	1	1	3	#NULL!	0	1	0.58	1	1	3	1	1	2015-04-14	1	0	0	0	0	0	0	0	0	0	0	0	1	0	0	0
75	0		1	9	1	2	2	#NULL!	#NULL!	0	1	1.5	1	1	1	1	2	2015-04-16	1	1	0	0	0	0	0	1	0	0	#NULL!	#NULL!	#NULL!	#NULL!	#NULL!	0
76	0		1	8	1	1	2	1	#NULL!	#NULL!	1	-1.89	1	1	3	1	1	2015-05-09	1	0	0	0	0	0	0	0	0	0	0	1	0	0	0	0
77	0		1	7	1	2	2	1	#NULL!	0	2	-5	1	1	1	1	2	2015-05-10	1	0	0	0	0	0	0	0	0	0	0	1	0	0	0	0
78	0		1	12	2	1	2	1	#NULL!	1	1	-1.7	1	1	2	1	1	2015-05-09	1	0	0	0	0	0	0	0	0	0	0	1	0	0	0	0
79	0		1	10	1	1	2	2	2	0	2	-2.44	1	1	3	1	#NULL!	2015-07-14	1	0	0	0	0	0	0	0	0	0	1	0	0	0	0	0
80	1	G1P[8]	1	6	1	2	2	3	#NULL!	0	#NULL!	#NULL!	1	1	2	1	1	2015-07-15	1	1	0	0	1	0	0	0	0	0	0	0	1	0	0	0
81	0		1	17	2	1	2	3	#NULL!	1	2	-4.86	1	1	2	1	1	2015-07-14	1	0	0	0	0	0	0	0	0	0	0	0	1	0	0	0
82	1	G1P[8]	1	12	2	2	2	1	#NULL!	0	1	0.05	1	1	2	1	2	2015-07-18	1	1	0	0	0	0	0	0	1	0	0	1	0	0	0	0
83	1	G9P[8]	1	24	3	1	2	1	#NULL!	0	2	-4.57	1	1	3	1	1	2015-07-19	1	0	0	0	0	0	0	0	0	0	0	1	0	0	0	0
84	1	G1P[8]	1	9	1	1	2	1	#NULL!	0	1	-1.44	1	1	3	1	2	2015-07-18	1	0	0	0	0	0	0	0	0	0	0	1	0	0	0	0
85	0		1	7	1	1	2	1	#NULL!	#NULL!	2	-2.92	1	1	3	1	2	2015-07-17	1	0	0	0	0	0	0	0	0	0	0	1	0	0	0	0
86	0		1	22	2	2	2	1	3	0	1	-0.83	1	1	2	0	#NULL!	2015-07-20	1	0	0	0	0	0	0	0	0	0	0	1	0	0	0	0
87	1	G1P[8]	1	9	1	2	2	2	#NULL!	0	1	1.58	1	1	3	0	2	2015-07-21	1	1	0	0	0	0	0	0	1	0	1	0	0	0	0	0
88	0		1	8	1	1	2	3	#NULL!	0	2	-3.39	1	1	3	1	1	2015-07-19	1	0	0	0	0	0	0	0	0	0	0	0	1	0	0	0
89	1	GXP[X]	1	11	1	1	2	1	#NULL!	0	1	-0.41	1	1	1	1	1	2015-07-28	1	0	0	0	0	0	0	0	0	0	0	1	0	0	0	0
90	0		1	7	1	2	2	1	#NULL!	0	2	-3.51	1	1	2	1	1	2015-07-29	1	0	0	0	0	0	0	0	0	0	0	1	0	0	0	0
91	0		1	48	3	2	2	1	4	0	1	-1.02	1	1	3	1	#NULL!	2015-08-09	1	0	0	0	0	0	0	0	0	0	0	1	0	0	0	0
92	1	GXP[8]	1	11	1	2	2	1	#NULL!	#NULL!	1	1.1	1	1	2	1	#NULL!	2015-08-09	1	0	0	0	0	0	0	0	0	0	0	1	0	0	0	0
93	1	G1P[8]	1	24	3	1	2	2	3	1	2	-4.57	1	1	2	1	2	2015-08-09	1	0	0	0	0	0	0	0	0	0	1	0	0	0	0	0
94	0		1	9	1	1	2	3	#NULL!	#NULL!	1	1.07	1	1	1	1	2	2015-08-10	1	0	0	0	0	0	0	0	0	0	0	0	1	0	0	0
95	1	G1P[8]	1	7	1	2	2	1	#NULL!	#NULL!	2	-3.51	1	1	3	1	2	2015-08-09	1	0	0	0	0	0	0	0	0	0	0	1	0	0	0	0
96	0		1	24	3	2	2	3	3	0	1	0.35	1	1	1	1	1	2015-08-15	1	0	0	0	0	0	0	0	0	0	0	0	1	0	0	0
97	0		1	13	2	2	2	2	#NULL!	0	1	-1.13	1	1	1	1	#NULL!	2015-08-16	1	0	0	0	0	0	0	0	0	0	1	0	0	0	0	0
98	1	G1P[8]	1	36	3	2	#NULL!	2	3	0	1	-1.14	1	1	1	1	1	2015-09-06	1	0	0	0	0	0	0	0	0	0	1	0	0	0	0	0
99	0		1	36	3	2	2	1	3	#NULL!	1	-1.14	1	1	1	0	1	2015-09-07	1	0	0	0	0	0	0	0	0	0	0	1	0	0	0	0
100	0		1	12	2	1	2	1	#NULL!	0	1	-0.63	1	1	2	1	2	2015-09-10	1	0	0	0	0	0	0	0	0	0	0	1	0	0	0	0
101	0		1	36	3	1	2	1	2	0	2	-2.21	1	1	2	1	2	2015-09-06	1	0	0	0	0	0	0	0	0	0	0	1	0	0	0	0
102	1	G1P[8]	1	11	1	2	2	3	#NULL!	0	1	1.1	1	1	2	1	2	2015-09-11	1	0	0	0	0	0	0	0	0	0	0	0	1	0	0	0
103	0		1	18	2	2	2	2	#NULL!	0	2	-4.38	1	1	3	1	2	2015-09-13	1	1	0	0	0	0	0	0	1	0	1	0	0	0	0	0
104	0		1	19	2	1	2	2	3	#NULL!	2	-4.02	1	1	3	1	1	2015-09-20	1	0	0	0	0	0	0	0	0	0	1	0	0	0	0	0
105	0		1	28	3	1	2	1	3	#NULL!	1	-0.64	1	1	2	1	#NULL!	2015-09-18	1	0	0	0	0	0	0	0	0	0	0	1	0	0	0	0
106	0		1	12	2	2	2	1	#NULL!	0	1	0.05	1	1	1	0	2	2015-09-20	1	0	0	0	0	0	0	0	0	0	0	1	0	0	0	0
107	1	G2P[6]	1	11	1	2	2	1	#NULL!	0	1	-1.83	1	1	2	1	1	2015-09-15	1	0	0	0	0	0	0	0	0	0	0	1	0	0	0	0
108	1	G1P[8]	1	15	2	1	2	2	#NULL!	0	#NULL!	#NULL!	1	1	3	1	1	2015-09-20	1	0	0	0	0	0	0	0	0	0	1	0	0	0	0	0
109	1	G1P[8]	1	15	2	1	2	3	#NULL!	#NULL!	1	-1.23	1	1	1	0	1	2015-09-19	1	0	0	0	0	0	0	0	0	0	0	0	1	0	0	0
110	0		1	36	3	2	2	1	#NULL!	0	2	-3.51	1	1	2	1	2	2015-09-25	1	0	0	0	0	0	0	0	0	0	0	1	0	0	0	0
111	1	G2P[6]	1	7	1	1	2	1	#NULL!	0	1	-1.54	1	1	1	0	2	2015-09-27	1	0	0	0	0	0	0	0	0	0	0	1	0	0	0	0
112	1	G1P[8]	1	15	2	2	2	2	#NULL!	0	1	-1.52	1	1	1	1	1	2015-09-24	1	0	0	0	0	0	0	0	0	0	1	0	0	0	0	0
113	0		1	11	1	1	2	1	#NULL!	0	2	-2.69	1	1	1	0	2	2015-09-25	1	0	0	0	0	0	0	0	0	0	0	1	0	0	0	0
114	0		1	48	3	2	2	1	2	0	1	-1.58	1	1	2	1	2	2015-09-23	1	0	0	0	0	0	0	0	0	0	0	1	0	0	0	0
115	0		1	10	1	1	2	1	#NULL!	0	1	-0.16	1	1	2	1	1	2015-09-28	1	0	0	0	0	0	0	0	0	0	0	1	0	0	0	0
116	0		1	36	3	1	2	1	3	0	2	-3.81	1	1	2	1	#NULL!	2015-10-08	2	0	0	0	0	0	0	0	0	0	0	1	0	0	0	0
117	0		1	12	2	2	2	1	#NULL!	0	1	-0.92	1	1	2	1	2	2015-10-10	2	1	0	0	1	0	0	0	0	0	0	1	0	0	0	0
118	0		1	43	3	1	2	1	3	0	1	0.25	1	1	3	1	1	2015-10-13	2	0	0	0	0	0	0	0	0	0	0	1	0	0	0	0
119	0		1	28	3	2	2	2	3	0	2	-2.62	1	1	1	0	1	2015-10-13	2	0	0	0	0	0	0	0	0	0	1	0	0	0	0	0
120	0		1	23	2	2	2	1	#NULL!	0	1	-0.98	1	1	2	1	1	2015-10-14	2	0	0	0	0	0	0	0	0	0	0	1	0	0	0	0
121	1	G1P[8]	1	13	2	1	2	1	2	0	1	-0.85	1	1	2	1	1	2015-10-13	2	0	0	0	0	0	0	0	0	0	0	1	0	0	0	0
122	0		1	14	2	1	2	3	#NULL!	0	#NULL!	#NULL!	1	1	1	1	2	2015-10-11	2	0	0	0	0	0	0	0	0	0	0	0	1	0	0	0
123	0		1	10	1	2	2	1	#NULL!	0	1	0.49	1	1	1	1	1	2015-10-14	2	0	0	0	0	0	0	0	0	0	0	1	0	0	0	0
124	0		1	16	2	2	2	3	#NULL!	0	1	0.15	1	1	2	1	1	2015-10-14	2	0	0	0	0	0	0	0	0	0	0	0	1	0	0	0
125	0		1	15	2	1	2	3	#NULL!	0	2	-3.45	1	1	1	1	1	2015-10-13	2	1	0	0	0	0	0	0	1	0	0	0	1	0	0	0
126	0		1	36	3	2	2	1	4	0	2	-2.66	1	1	1	0	1	2015-10-14	2	0	0	0	0	0	0	0	0	0	0	1	0	0	0	0
127	0		1	59	3	2	2	1	3	0	1	-1.29	1	1	2	1	1	2015-10-14	2	0	0	0	0	0	0	0	0	0	0	1	0	0	0	0
128	0		1	30	3	1	2	3	3	0	2	-2.44	1	1	3	1	1	2015-10-20	2	0	0	0	0	0	0	0	0	0	0	0	1	0	0	0
129	0		1	37	3	2	2	1	3	0	2	-2.76	1	1	2	1	1	2015-10-20	2	0	0	0	0	0	0	0	0	0	0	1	0	0	0	0
130	0		1	12	2	1	2	2	#NULL!	0	#NULL!	#NULL!	1	1	2	1	#NULL!	2015-10-19	2	0	0	0	0	0	0	0	0	0	1	0	0	0	0	0
131	0		1	12	2	2	2	1	2	0	1	0.9	1	1	2	0	1	2015-10-17	2	0	0	0	0	0	0	0	0	0	0	1	0	0	0	0
132	0		1	12	2	2	2	3	#NULL!	0	2	-2.05	1	1	1	0	1	2015-10-15	2	0	0	0	0	0	0	0	0	0	0	0	1	0	0	0
133	1	GXP[8]	1	8	1	1	2	1	#NULL!	0	1	-0.68	1	1	2	0	2	2015-10-20	2	0	0	0	0	0	0	0	0	0	0	1	0	0	0	0
134	0		1	48	3	1	2	1	4	0	2	-2.47	1	1	2	1	1	2015-10-26	2	0	0	0	0	0	0	0	0	0	0	1	0	0	0	0
135	0		1	15	2	2	2	1	#NULL!	0	1	-1.52	1	1	1	0	1	2015-10-23	2	0	0	0	0	0	0	0	0	0	0	1	0	0	0	0
136	0		1	22	2	2	2	1	2	0	2	-3.94	1	1	2	1	1	2015-10-25	2	0	0	0	0	0	0	0	0	0	0	1	0	0	0	0
137	0		1	11	1	2	1	1	#NULL!	0	2	-3.82	1	1	2	0	1	2015-10-26	2	1	0	0	0	0	0	0	1	0	0	1	0	0	0	0
138	1	G1P[8]	1	12	2	1	2	1	#NULL!	0	2	-3.28	1	1	2	1	2	2015-10-27	2	1	0	0	0	0	0	1	0	0	0	1	0	0	0	0
139	0		1	42	3	2	2	1	4	0	#NULL!	#NULL!	1	1	2	1	1	2015-10-28	2	0	0	0	0	0	0	0	0	0	0	1	0	0	0	0
140	0		1	31	3	1	2	3	3	0	1	-1.73	1	1	2	0	1	2015-11-03	2	0	0	0	0	0	0	0	0	0	0	0	1	0	0	0
141	0		1	9	1	1	1	3	#NULL!	#NULL!	2	-4.18	1	1	1	0	#NULL!	2015-11-02	2	0	0	0	0	0	0	0	0	0	0	0	1	0	0	0
142	0		1	48	3	1	2	3	3	0	1	-1.23	1	1	2	0	1	2015-11-01	2	0	0	0	0	0	0	0	0	0	0	0	1	0	0	0
143	1	G1P[8]	1	8	1	2	2	1	4	0	1	-1.42	1	1	2	1	1	2015-11-12	2	0	0	0	0	0	0	0	0	0	0	1	0	0	0	0
144	0		1	4	1	1	1	2	#NULL!	0	1	0.24	1	2	1	0	1	2015-11-14	2	0	0	0	0	0	0	0	0	0	1	0	0	0	0	2
145	0		1	12	2	2	1	3	#NULL!	0	#NULL!	#NULL!	1	1	#NULL!	1	1	2015-11-05	2	0	0	0	0	0	0	0	0	0	0	0	1	0	0	0
146	0		1	10	1	1	2	3	2	0	1	-1.82	1	1	2	1	1	2015-11-05	2	0	0	0	0	0	0	0	0	0	0	0	1	0	0	0
147	0		1	20	2	2	2	3	1	0	1	-0.51	1	1	1	1	1	2015-11-06	2	0	0	0	0	0	0	0	0	0	0	0	1	0	0	0
148	0		1	24	3	1	2	3	2	0	2	-5.53	1	1	2	1	#NULL!	2015-11-06	2	0	0	0	0	0	0	0	0	0	0	0	1	0	0	0
149	0		1	12	2	1	1	3	#NULL!	#NULL!	2	-2.65	1	1	2	1	1	2015-11-07	2	0	0	0	0	0	0	0	0	0	0	0	1	0	0	0
150	0		1	16	2	1	1	3	#NULL!	0	#NULL!	#NULL!	1	1	1	1	1	2015-11-08	2	0	0	0	0	0	0	0	0	0	0	0	1	0	0	0
151	0		1	35	3	1	2	3	3	0	2	-2.92	1	1	#NULL!	1	1	2015-11-09	2	0	0	0	0	0	0	0	0	0	0	0	1	0	0	0
152	0		1	27	3	2	2	3	3	0	2	-4.55	1	1	2	1	#NULL!	2015-11-10	2	0	0	0	0	0	0	0	0	0	0	0	1	0	0	0
153	0		1	8	1	1	1	3	#NULL!	0	1	-1.64	1	1	#NULL!	1	1	2015-11-10	2	0	0	0	0	0	0	0	0	0	0	0	1	0	0	0
154	0		1	8	1	2	1	2	#NULL!	0	1	0.73	1	1	2	1	1	2015-11-10	2	1	0	0	0	0	0	0	1	0	1	0	0	0	0	0
155	0		1	9	1	1	1	3	#NULL!	0	2	-3.25	1	1	#NULL!	1	1	2015-11-11	2	0	0	0	0	0	0	0	0	0	0	0	1	0	0	0
156	0		1	23	2	1	2	3	3	0	2	-2.8	1	1	2	1	1	2015-11-11	2	0	0	0	0	0	0	0	0	0	0	0	1	0	0	0
157	0		1	36	3	1	2	2	#NULL!	0	1	-1.48	1	1	#NULL!	1	1	2015-11-11	2	0	0	0	0	0	0	0	0	0	1	0	0	0	0	0
158	0		1	8	1	1	1	3	#NULL!	0	2	-4.34	1	1	1	1	#NULL!	2015-11-11	2	0	0	0	0	0	0	0	0	0	0	0	1	0	0	0
159	0		1	6	1	1	1	3	#NULL!	0	1	-1.4	1	1	#NULL!	1	1	2015-11-11	2	0	0	0	0	0	0	0	0	0	0	0	1	0	0	0
160	0		1	8	1	1	1	3	#NULL!	0	1	-0.13	1	1	#NULL!	1	1	2015-11-10	2	0	0	0	0	0	0	0	0	0	0	0	1	0	0	0
161	0		1	10	1	2	1	3	#NULL!	1	#NULL!	#NULL!	1	1	2	1	#NULL!	2015-11-08	2	0	0	0	0	0	0	0	0	0	0	0	1	0	0	0
162	0		1	8	1	1	1	3	#NULL!	0	2	-2.15	1	1	#NULL!	1	#NULL!	2015-11-07	2	0	0	0	0	0	0	0	0	0	0	0	1	0	0	0
163	1	G1P[8]	1	10	1	2	1	3	#NULL!	0	1	-1.12	1	1	#NULL!	1	1	2015-11-14	2	0	0	0	0	0	0	0	0	0	0	0	1	0	0	0
164	0		1	30	3	1	2	3	3	0	2	-3.32	1	1	1	0	1	2015-11-16	2	0	0	0	0	0	0	0	0	0	0	0	1	0	0	0
165	0		1	13	2	2	1	2	#NULL!	0	#NULL!	#NULL!	1	1	2	1	1	2015-11-14	2	1	0	0	0	0	0	0	1	0	1	0	0	0	0	0
166	0		1	13	2	1	1	2	#NULL!	0	#NULL!	#NULL!	1	1	2	1	#NULL!	2015-11-14	2	0	0	0	0	0	0	0	0	0	1	0	0	0	0	0
167	0		1	58	3	1	2	3	2	0	2	-3.71	1	1	#NULL!	1	1	2015-11-16	2	0	0	0	0	0	0	0	0	0	0	0	1	0	0	0
168	0		1	9	1	2	1	3	#NULL!	0	1	0.27	1	1	2	1	1	2015-11-12	2	0	0	0	0	0	0	0	0	0	0	0	1	0	0	0
169	0		1	10	1	1	1	3	#NULL!	0	1	-0.69	1	1	#NULL!	1	1	2015-11-14	2	0	0	0	0	0	0	0	0	0	0	0	1	0	0	0
170	0		1	16	2	2	#NULL!	3	#NULL!	0	2	-2.86	1	1	2	1	1	2015-11-16	2	0	0	0	0	0	0	0	0	0	0	0	1	0	0	0
171	0		1	14	2	1	2	3	2	0	2	-4.11	1	1	#NULL!	1	1	2015-11-14	2	0	0	0	0	0	0	0	0	0	0	0	1	0	0	0
172	0		1	9	1	1	1	3	#NULL!	0	1	-1.56	1	1	#NULL!	1	1	2015-11-15	2	0	0	0	0	0	0	0	0	0	0	0	1	0	0	0
173	1	G2P[6]	1	10	1	2	1	2	#NULL!	0	1	1.49	1	1	2	1	1	2015-11-15	2	0	0	0	0	0	0	0	0	0	1	0	0	0	0	0
174	1	G2P[6]	1	7	1	1	1	3	#NULL!	0	2	-2.21	1	1	2	1	1	2015-11-15	2	1	0	0	0	1	0	0	0	0	0	0	1	0	0	0
175	0		1	24	3	2	2	3	2	0	1	-1.14	1	1	1	1	1	2015-11-16	2	0	0	0	0	0	0	0	0	0	0	0	1	0	0	0
176	0		1	14	2	1	2	3	2	0	2	-3.87	1	1	#NULL!	1	1	2015-11-17	2	0	0	0	0	0	0	0	0	0	0	0	1	0	0	0
177	1	G1P[8]	1	16	2	1	1	2	#NULL!	#NULL!	2	-2.14	1	1	2	1	1	2015-11-17	2	0	0	0	0	0	0	0	0	0	1	0	0	0	0	0
178	0		1	18	2	2	1	3	#NULL!	0	1	-0.19	1	1	#NULL!	1	1	2015-11-14	2	0	0	0	0	0	0	0	0	0	0	0	1	0	0	0
179	0		1	9	1	1	1	2	#NULL!	0	1	-1.09	1	1	1	1	1	2015-11-17	2	1	0	0	0	0	0	0	1	0	1	0	0	0	0	0
180	0		1	20	2	2	2	2	2	0	1	-0.68	1	1	#NULL!	1	1	2015-11-15	2	0	0	0	0	0	0	0	0	0	1	0	0	0	0	0
181	0		1	37	3	1	2	2	3	0	2	-2.77	1	1	1	0	1	2015-11-17	2	1	0	0	0	0	0	0	1	0	1	0	0	0	0	0
182	0		1	9	1	2	1	3	#NULL!	0	1	-0.23	1	1	#NULL!	1	1	2015-11-17	2	1	0	0	0	0	0	0	1	0	0	0	1	0	0	0
183	0		1	58	3	1	2	3	3	0	2	-3.29	1	1	#NULL!	1	1	2015-11-17	2	1	0	0	0	1	0	0	1	1	0	0	1	0	0	0
184	0		1	7	1	1	1	3	#NULL!	0	1	-0.92	1	1	#NULL!	1	1	2015-11-16	2	0	0	0	0	0	0	0	0	0	0	0	1	0	0	0
185	0		1	8	1	1	1	2	#NULL!	0	2	-2.56	1	1	#NULL!	1	1	2015-11-18	2	0	0	0	0	0	0	0	0	0	1	0	0	0	0	0
186	0		1	18	2	1	2	3	2	0	2	-3.03	1	1	#NULL!	1	1	2015-11-17	2	0	0	0	0	0	0	0	0	0	0	0	1	0	0	0
187	0		1	9	1	1	1	3	#NULL!	0	1	-1.21	1	1	#NULL!	1	1	2015-11-17	2	0	0	0	0	0	0	0	0	0	0	0	1	0	0	0
188	0		1	15	2	1	1	3	#NULL!	0	1	-1.34	1	1	#NULL!	1	1	2015-11-18	2	1	0	0	0	1	0	0	0	0	0	0	1	0	0	0
189	1	G1P[8]	1	14	2	2	1	3	#NULL!	0	2	-2.1	1	1	#NULL!	1	1	2015-11-18	2	0	0	0	0	0	0	0	0	0	0	0	1	0	0	0
190	0		1	58	3	2	2	3	2	0	2	-2.29	1	1	#NULL!	1	1	2015-11-18	2	0	0	0	0	0	0	0	0	0	0	0	1	0	0	0
191	0		1	8	1	1	1	3	#NULL!	0	2	-5.3	1	1	#NULL!	1	#NULL!	2015-11-19	2	#NULL!	#NULL!	#NULL!	#NULL!	#NULL!	#NULL!	#NULL!	#NULL!	#NULL!	0	0	1	0	0	0
192	0		1	31	3	2	2	3	3	0	2	-2.1	1	1	#NULL!	1	1	2015-11-20	2	0	0	0	0	0	0	0	0	0	0	0	1	0	0	0
193	0		2	7	1	1	2	2	#NULL!	0	1	-0.68	2	1	1	0	1	2016-01-12	2	0	0	0	0	0	0	0	0	0	1	0	0	0	0	2
194	0		2	24	3	1	2	1	3	0	2	-3.13	2	1	2	0	1	2016-01-11	2	1	0	0	0	1	0	0	1	1	0	1	0	0	0
195	0		2	16	2	1	2	1	2	1	2	-3.16	2	1	2	1	1	2016-01-14	2	0	0	0	0	0	0	0	0	0	0	1	0	0	0
196	0		2	9	1	1	2	1	#NULL!	0	1	-1.56	2	1	3	0	1	2016-01-14	2	0	0	0	0	0	0	0	0	0	0	1	0	0	0
197	0		2	48	3	2	2	1	3	#NULL!	1	-1.02	2	1	3	1	2	2016-01-14	2	1	0	0	1	0	0	0	0	0	0	1	0	0	0
198	0		2	14	2	2	2	1	#NULL!	0	2	-2.85	2	1	2	1	2	2016-01-15	2	0	0	0	0	0	0	0	0	0	0	1	0	0	0
199	0		2	15	2	1	2	2	2	0	2	-3.45	2	1	2	1	1	2016-01-19	2	1	0	0	0	0	0	0	1	0	1	0	0	0	0
200	0		2	23	2	1	2	1	2	0	1	-1.75	2	1	3	1	#NULL!	2016-01-17	2	0	0	0	0	0	0	0	0	0	0	1	0	0	0
201	0		2	28	3	1	2	3	3	0	2	-2.3	2	1	2	1	2	2016-01-16	2	0	0	0	0	0	0	0	0	0	0	0	1	0	0
202	0		2	24	3	2	2	1	3	#NULL!	1	-1.14	2	1	1	1	1	2016-01-18	2	0	0	0	0	0	0	0	0	0	0	1	0	0	0
203	0		2	56	3	2	2	2	3	0	1	-1.6	2	1	2	1	#NULL!	2016-01-21	2	0	0	0	0	0	0	0	0	0	1	0	0	0	0	0
204	0		2	11	1	1	2	1	#NULL!	#NULL!	1	-0.51	2	1	1	0	1	2016-01-19	2	0	0	0	0	0	0	0	0	0	0	1	0	0	0
205	1	G1P[8]	2	12	2	2	2	3	#NULL!	#NULL!	2	-4.66	2	1	2	0	2	2016-01-19	2	0	0	0	0	0	0	0	0	0	0	0	1	0	0
206	0		2	48	3	2	2	1	2	#NULL!	1	-1.02	2	1	1	0	1	2016-01-17	2	0	0	0	0	0	0	0	0	0	0	1	0	0	0
207	0		2	12	2	1	2	1	#NULL!	0	1	-0.33	2	1	2	#NULL!	2	2016-01-21	2	0	0	0	0	0	0	0	0	0	0	1	0	0	0
208	0		2	10	1	2	1	1	#NULL!	0	1	-1.59	2	1	3	1	2	2016-01-21	2	0	0	0	0	0	0	0	0	0	0	1	0	0	0	0
209	1	G1P[8]	2	7	1	1	1	2	#NULL!	0	1	-1.54	2	1	2	0	1	2016-01-26	2	0	0	0	0	0	0	0	0	0	1	0	0	0	0	0
210	0		2	12	2	2	1	1	#NULL!	#NULL!	2	-2.05	2	1	1	0	1	2016-01-26	2	0	0	0	0	0	0	0	0	0	0	1	0	0	0	0
211	0		2	33	3	1	2	1	2	#NULL!	1	-1.19	2	1	2	1	1	2016-01-26	2	0	0	0	0	0	0	0	0	0	0	1	0	0	0	0
212	0		2	29	3	2	2	#NULL!	3	#NULL!	2	-2.29	2	1	2	0	1	2016-01-24	2	0	0	0	0	0	0	0	0	0	#NULL!	#NULL!	#NULL!	#NULL!	#NULL!	0
213	0		2	25	3	2	1	2	#NULL!	#NULL!	2	-2.69	2	1	2	1	#NULL!	2016-01-25	2	1	0	0	0	0	0	0	1	0	1	0	0	0	0	0
214	0		2	53	3	2	2	1	3	0	2	-2.58	2	1	2	0	2	2016-01-24	2	0	0	0	0	0	0	0	0	0	0	1	0	0	0	0
215	0		2	36	3	2	2	2	3	0	1	-0.81	2	1	1	1	1	2016-01-24	2	1	0	0	0	0	0	0	1	0	1	0	0	0	0	0
216	0		2	43	3	2	2	3	#NULL!	#NULL!	2	-2.51	2	1	2	0	#NULL!	2016-01-24	2	0	0	0	0	0	0	0	0	0	0	0	1	0	0
217	0		2	7	1	1	2	3	#NULL!	0	1	0.75	2	1	1	1	2	2016-01-26	2	0	0	0	0	0	0	0	0	0	0	0	1	0	0
218	0		2	20	2	1	2	3	3	#NULL!	1	-0.78	2	1	2	0	2	2016-01-24	2	0	0	0	0	0	0	0	0	0	0	0	1	0	0
219	0		2	36	3	1	2	1	2	#NULL!	1	-1.48	2	1	3	0	1	2016-01-31	2	0	0	0	0	0	0	0	0	0	0	1	0	0	0
220	0		2	24	3	2	2	3	3	0	1	-0.73	2	1	1	0	#NULL!	2016-01-31	2	1	0	0	0	1	0	0	0	0	0	0	1	0	0
221	0		2	11	1	2	1	1	#NULL!	0	1	-0.71	2	1	1	0	1	2016-01-30	2	0	0	0	0	0	0	0	0	0	0	1	0	0	0
222	0		2	19	2	1	2	1	3	0	1	-1.71	2	1	2	0	2	2016-01-27	2	0	0	0	0	0	0	0	0	0	0	1	0	0	0
223	0		2	18	2	2	2	1	3	0	2	-3.22	2	1	2	0	#NULL!	2016-01-27	2	1	0	0	0	0	0	0	1	0	0	1	0	0	0
224	0		2	11	1	1	2	3	#NULL!	0	2	-2.69	2	1	1	0	#NULL!	2016-02-01	2	0	0	0	0	0	0	0	0	0	0	0	1	0	0
225	0		2	36	3	1	2	3	3	0	2	-3.01	2	1	1	0	#NULL!	2016-01-31	2	0	0	0	0	0	0	0	0	0	0	0	1	0	0
226	0		2	11	1	1	2	1	#NULL!	0	1	-1.48	2	1	1	0	1	2016-02-01	2	0	0	0	0	0	0	0	0	0	0	1	0	0	0
227	0		2	23	2	2	2	1	3	0	2	-3.97	2	1	2	1	1	2016-01-30	2	0	0	0	0	0	0	0	0	0	0	1	0	0	0
228	0		2	19	2	2	2	1	2	0	1	-0.35	2	1	2	1	1	2016-02-02	2	1	0	0	0	1	0	0	1	1	0	1	0	0	0
229	0		2	7	1	1	1	1	#NULL!	0	2	-4.33	2	1	1	1	2	2016-02-07	2	0	0	0	0	0	0	0	0	0	0	1	0	0	0
230	0		2	12	2	2	2	1	#NULL!	0	1	0.05	2	1	1	1	1	2016-02-08	2	0	0	0	0	0	0	0	0	0	0	1	0	0	0
231	0		2	8	1	1	1	1	#NULL!	#NULL!	2	-3.93	2	1	1	0	1	2016-02-08	2	0	0	0	0	0	0	0	0	0	0	1	0	0	0
232	0		2	8	1	1	1	1	#NULL!	0	1	-1.77	2	1	1	0	#NULL!	2016-02-08	2	0	0	0	0	0	0	0	0	0	0	1	0	0	0
233	0		2	20	2	1	2	1	2	#NULL!	2	-2.07	2	1	1	0	#NULL!	2016-02-08	2	1	0	0	0	1	0	0	0	0	0	1	0	0	0
234	0		2	7	1	1	1	1	#NULL!	0	2	-3.06	2	1	2	0	1	2016-02-08	2	0	0	0	0	0	0	0	0	0	0	1	0	0	0
235	0		2	29	3	1	1	1	3	#NULL!	2	-3.22	2	1	1	0	#NULL!	2016-02-08	2	0	0	0	0	0	0	0	0	0	0	1	0	0	0
236	1	G1P[8]	2	11	1	1	1	1	#NULL!	0	1	-0.93	2	1	2	0	1	2016-02-09	2	1	0	0	0	0	0	0	0	0	0	1	0	0	0
237	0		2	10	1	1	2	1	#NULL!	0	2	-2.44	2	1	2	0	1	2016-02-01	2	0	0	0	0	0	0	0	0	0	0	1	0	0	0
238	0		2	15	2	2	1	2	#NULL!	0	1	-1.11	2	1	1	0	1	2016-02-15	2	0	0	0	0	0	0	0	0	0	1	0	0	0	0
239	0		2	21	2	2	2	1	3	0	1	-1.56	2	1	2	0	1	2016-02-14	2	0	0	0	0	0	0	0	0	0	0	1	0	0	0	0
240	0		2	12	2	1	1	1	#NULL!	#NULL!	1	-1.7	2	1	1	1	1	2016-02-13	2	0	0	0	0	0	0	0	0	0	0	1	0	0	0
241	0		2	15	2	1	2	2	#NULL!	#NULL!	2	-4.95	2	1	2	0	1	2016-02-14	2	1	0	0	0	1	0	0	0	0	1	0	0	0	0
242	0		2	13	2	2	2	3	#NULL!	#NULL!	2	-2.27	2	1	2	1	1	2016-02-11	2	1	0	0	0	0	0	0	1	0	0	0	1	0	0
243	0		2	7	1	1	1	3	#NULL!	#NULL!	1	-0.56	2	1	1	0	2	2016-02-14	2	0	0	0	0	0	0	0	0	0	0	0	1	0	0	2
244	0		2	24	3	2	2	3	3	0	2	-4.1	2	1	1	0	2	2016-02-14	2	1	0	0	0	0	0	0	1	0	0	0	1	0	0
245	0		2	59	3	1	2	2	3	#NULL!	1	-1.98	2	1	1	0	1	2016-02-11	2	0	0	0	0	0	0	0	0	0	1	0	0	0	0	0
246	0		2	16	2	2	2	1	3	0	2	-2.74	2	1	2	1	2	2016-02-12	2	0	0	0	0	0	0	0	0	0	0	1	0	0	0
247	0		2	8	1	2	1	2	#NULL!	#NULL!	2	-3.82	2	1	1	0	1	2016-02-14	2	0	0	0	0	0	0	0	0	0	1	0	0	0	0	0
248	0		2	6	1	1	1	2	#NULL!	0	1	1.26	2	1	2	0	2	2016-02-28	2	0	0	0	0	0	0	0	0	0	1	0	0	0	0	2
249	0		2	20	2	1	2	2	3	0	1	-1.31	2	1	1	0	2	2016-02-29	2	0	0	0	0	0	0	0	0	0	1	0	0	0	0	0
250	1	G1P[8]	2	10	1	1	1	1	#NULL!	0	1	-0.9	2	1	1	0	2	2016-03-08	2	0	0	0	0	0	0	0	0	0	0	1	0	0	0
251	0		2	7	1	1	1	3	#NULL!	0	1	-0.33	2	1	2	1	1	2016-03-08	2	0	0	0	0	0	0	0	0	0	0	0	1	0	0
252	0		2	23	2	1	2	1	3	#NULL!	2	-2.9	2	1	1	1	#NULL!	2016-03-09	2	0	0	0	0	0	0	0	0	0	0	1	0	0	0	0
253	0		2	11	1	1	1	2	#NULL!	#NULL!	2	-3.45	2	1	1	1	1	2016-03-07	2	0	0	0	0	0	0	0	0	0	1	0	0	0	0	0
254	0		2	7	1	1	1	3	#NULL!	1	1	-1.54	2	1	3	0	1	2016-02-16	2	0	0	0	0	0	0	0	0	0	0	0	1	0	0	2
255	0		2	15	2	1	1	2	#NULL!	#NULL!	#NULL!	4.14	2	1	1	0	1	2016-02-16	2	0	0	0	0	0	0	0	0	0	1	0	0	0	0	0
256	0		2	7	1	1	1	2	#NULL!	0	2	-2.77	2	1	3	1	1	2016-02-16	2	0	0	0	0	0	0	0	0	0	1	0	0	0	0	2
257	0		2	9	1	1	1	2	#NULL!	#NULL!	1	1.26	2	1	3	1	1	2016-02-17	2	0	0	0	0	0	0	0	0	0	1	0	0	0	0	0
258	0		2	12	2	1	1	2	#NULL!	#NULL!	2	-2.05	2	1	1	0	1	2016-02-17	2	1	0	0	0	0	0	0	0	0	1	0	0	0	0
259	0		2	23	2	1	#NULL!	1	3	1	2	-2.7	2	1	3	0	1	2016-02-17	2	1	0	0	0	0	1	0	0	0	0	1	0	0	0
260	0		2	27	3	2	2	3	3	#NULL!	1	-0.2	2	1	1	1	1	2016-02-20	2	0	0	0	0	0	0	0	0	0	0	0	1	0	0	0
261	0		2	55	3	2	2	3	#NULL!	#NULL!	2	-3.99	2	1	1	1	1	2016-02-21	2	0	0	0	0	0	0	0	0	0	0	0	1	0	0	0
262	0		2	29	3	1	2	2	#NULL!	#NULL!	2	-2.33	2	1	2	1	1	2016-02-19	2	0	0	0	0	0	0	0	0	0	1	0	0	0	0	0
263	0		2	9	1	1	1	2	#NULL!	0	1	-0.42	2	1	2	1	1	2016-03-07	2	0	0	0	0	0	0	0	0	0	1	0	0	0	0	0
264	0		2	15	2	1	2	2	2	0	2	-3.68	2	1	1	0	1	2016-03-09	2	0	0	0	0	0	0	0	0	0	1	0	0	0	0	0
265	0		2	8	1	2	1	2	#NULL!	#NULL!	1	-1.68	2	1	1	#NULL!	#NULL!	2016-03-11	2	0	0	0	0	0	0	0	0	0	1	0	0	0	0	0
266	0		2	9	1	1	1	3	#NULL!	#NULL!	1	1.07	2	1	1	1	#NULL!	2016-07-01	1	0	0	0	0	0	0	0	0	0	0	0	1	0	0	2
267	0		2	7	1	1	1	1	#NULL!	#NULL!	2	-2.77	2	1	2	1	#NULL!	2016-07-03	1	1	0	0	0	0	0	0	0	0	0	1	0	0	0	0
268	1	G1P[8]	2	8	1	2	1	3	#NULL!	#NULL!	2	-2.36	2	1	2	1	#NULL!	2016-07-03	1	0	0	0	0	0	0	0	0	0	0	0	1	0	0	2
269	0		2	21	2	1	2	1	3	0	2	-3.24	2	1	1	0	#NULL!	2016-07-18	1	0	0	0	0	0	0	0	0	0	0	1	0	0	0	0
270	0		2	10	1	2	2	1	#NULL!	#NULL!	2	-2.36	2	1	1	0	#NULL!	2016-07-18	1	1	0	0	0	0	0	0	1	0	0	1	0	0	0	0
271	0		2	5	1	1	1	3	#NULL!	0	1	-1.02	2	1	1	0	#NULL!	2016-07-10	1	1	1	1	1	0	0	0	0	1	0	0	1	0	0	0
272	0		2	14	2	1	2	1	#NULL!	0	2	-3.29	2	1	3	0	#NULL!	2016-07-11	1	1	0	0	1	1	0	0	1	1	0	1	0	0	0	0
273	0		2	8	1	1	1	2	#NULL!	0	1	1.56	2	1	3	1	#NULL!	2016-07-12	1	1	0	0	0	0	0	0	1	0	1	0	0	0	0	2
274	0		2	12	2	1	2	1	#NULL!	0	1	-1.15	2	1	2	0	#NULL!	2016-07-12	1	1	0	0	1	0	0	0	0	0	0	1	0	0	0	2
275	0		2	4	1	2	2	1	#NULL!	1	2	-3.74	2	1	3	1	#NULL!	2016-07-11	1	0	0	0	0	0	0	0	0	0	0	1	0	0	0	2
276	0		2	14	2	2	2	3	#NULL!	#NULL!	2	-2.47	2	1	2	0	#NULL!	2016-07-12	1	1	0	1	1	0	0	0	1	1	0	0	1	0	0	0
277	0		2	19	2	2	2	1	3	#NULL!	1	-0.77	2	1	2	1	#NULL!	2016-07-13	1	0	0	0	0	0	0	0	0	0	0	1	0	0	0	0
278	0		2	26	3	1	2	1	4	#NULL!	2	-3.36	2	2	1	0	#NULL!	2016-07-19	1	0	0	0	0	0	0	0	0	0	0	1	0	0	0	0
279	0		2	8	1	2	2	1	#NULL!	#NULL!	1	-1.68	2	1	1	0	1	2016-03-11	2	0	0	0	0	0	0	0	0	0	0	1	0	0	0
280	0		2	33	3	2	2	2	3	0	2	-2.33	2	1	1	0	1	2016-03-12	2	0	0	0	0	0	0	0	0	0	1	0	0	0	0	0
281	0		2	24	3	2	2	2	2	#NULL!	2	-2.04	2	1	2	1	2	2016-03-12	2	0	0	0	0	0	0	0	0	0	1	0	0	0	0	0
282	0		2	43	3	2	2	3	3	#NULL!	1	-1.54	2	1	2	0	#NULL!	2016-03-15	2	0	0	0	0	0	0	0	0	0	0	0	1	0	0	0
283	0		2	7	1	2	1	1	#NULL!	0	1	0.38	2	1	1	1	#NULL!	2016-03-15	2	1	0	0	0	0	0	0	1	0	0	1	0	0	0	2
284	0		2	35	3	1	2	2	3	#NULL!	2	-2.92	2	1	2	1	1	2016-03-15	2	0	0	0	0	0	0	0	0	0	1	0	0	0	0	0
285	0		2	13	2	2	2	1	2	0	#NULL!	#NULL!	2	1	2	0	1	2016-03-26	2	1	0	0	0	1	0	0	1	1	0	1	0	0	0	0
286	0		2	7	1	2	1	1	#NULL!	0	1	0.17	2	1	1	0	2	2016-03-23	2	0	0	0	0	0	0	0	0	0	0	1	0	0	0
287	0		2	19	2	1	2	1	3	#NULL!	2	-4.02	2	1	1	0	#NULL!	2016-03-26	2	1	0	0	0	0	0	0	1	0	0	1	0	0	0
288	0		2	12	2	1	#NULL!	1	#NULL!	#NULL!	2	-2.65	2	1	2	0	#NULL!	2016-03-27	2	0	0	0	0	0	0	0	0	0	0	1	0	0	0
289	0		2	34	3	1	2	2	3	0	2	-2.03	2	1	3	0	2	2016-04-12	1	0	0	0	0	0	0	0	0	0	1	0	0	0	0
290	0		2	27	3	1	2	1	3	#NULL!	2	-2.1	2	1	2	1	1	2016-04-14	1	1	0	0	0	0	0	0	1	0	0	1	0	0	0
291	1	G1P[8]	2	9	1	1	2	2	2	0	1	0.4	2	1	1	0	1	2016-04-13	1	0	0	0	0	0	0	0	0	0	1	0	0	0	0	2
292	1	G9P[4]	2	7	1	1	1	3	#NULL!	#NULL!	1	0.22	2	1	2	1	#NULL!	2016-05-28	1	0	0	0	0	0	0	0	0	0	0	0	1	0	0	2
293	0		2	14	2	1	2	1	#NULL!	0	1	-0.65	2	1	2	1	2	2016-05-28	1	0	0	0	0	0	0	0	0	0	0	1	0	0	0	0
294	0		2	10	1	1	2	2	#NULL!	#NULL!	1	-1.47	2	1	3	1	#NULL!	2016-06-21	1	0	0	0	0	0	0	0	0	0	1	0	0	0	0	2
295	0		2	12	2	1	2	2	#NULL!	0	1	-1.26	2	1	2	1	2	2016-06-21	1	1	0	0	0	0	0	0	1	0	1	0	0	0	0	0
296	0		2	8	1	2	2	1	#NULL!	0	1	-0.48	2	1	2	0	#NULL!	2016-06-21	1	0	0	0	0	0	0	0	0	0	0	1	0	0	0	0
297	0		2	14	2	2	2	1	#NULL!	0	2	-3.73	2	1	2	1	#NULL!	2016-06-21	1	0	0	0	0	0	0	0	0	0	0	1	0	0	0	0
298	0		2	10	1	1	2	2	#NULL!	0	1	-0.9	2	1	2	0	#NULL!	2016-06-27	1	0	0	0	0	0	0	0	0	0	1	0	0	0	0	2
299	0		2	10	1	2	2	1	#NULL!	0	2	-2.63	2	1	1	1	#NULL!	2016-06-28	1	0	0	0	0	0	0	0	0	0	0	1	0	0	0	2
300	0		2	10	1	2	2	1	#NULL!	0	1	-0.79	2	1	2	1	#NULL!	2016-06-28	1	0	0	0	0	0	0	0	0	0	0	1	0	0	0	0
301	0		2	11	1	2	2	2	#NULL!	0	1	-1.59	2	1	3	1	#NULL!	2016-07-20	1	1	0	0	1	1	0	0	0	1	1	0	0	0	0	0
302	0		2	14	2	2	2	1	#NULL!	0	2	-2.22	2	1	2	1	#NULL!	2016-07-20	1	1	0	0	1	0	0	0	0	0	0	1	0	0	0	2
303	0		2	44	3	1	2	2	3	0	2	-3.24	2	1	1	0	#NULL!	2016-07-20	1	1	0	0	1	0	0	0	0	0	1	0	0	0	0	0
304	0		2	25	3	1	2	2	3	0	1	-1.01	2	1	2	1	#NULL!	2016-07-19	1	1	0	0	1	0	0	0	1	1	1	0	0	0	0	2
305	1	G1P[8]	2	8	1	1	2	3	1	0	1	-1.15	2	1	2	1	2	2016-07-24	1	1	0	0	0	0	1	0	0	0	0	0	1	0	0	2
306	0		2	8	1	1	1	3	#NULL!	0	1	-1.03	2	1	2	1	#NULL!	2016-07-24	1	0	0	0	0	0	0	0	0	0	0	0	1	0	0	2
307	0		2	7	1	1	2	3	#NULL!	0	2	-4.05	2	1	2	1	2	2016-07-25	1	1	0	0	0	0	0	0	1	0	0	0	1	0	0	0
308	0		2	7	1	1	2	1	#NULL!	0	1	0.22	2	1	2	1	#NULL!	2016-07-25	1	1	0	0	0	1	0	0	1	1	0	1	0	0	0	0
309	1	G1P[8]	2	10	1	2	2	1	#NULL!	0	1	0.49	2	1	2	1	2	2016-08-02	1	1	0	0	1	0	0	0	1	1	0	1	0	0	0	2
310	0		2	36	3	1	2	1	2	#NULL!	2	-2.21	2	1	2	0	2	2016-08-02	1	1	0	0	1	0	0	0	1	1	0	1	0	0	0
311	0		2	13	2	2	2	1	#NULL!	0	1	-0.62	2	1	1	0	#NULL!	2016-08-02	1	0	0	0	0	0	0	0	0	0	0	1	0	0	0	2
312	1	G9P[4]	2	21	2	1	2	1	2	0	2	-2.21	2	1	2	1	#NULL!	2016-08-03	1	1	0	0	0	0	0	1	0	0	0	1	0	0	0	2
313	0		2	11	1	1	2	2	#NULL!	0	1	-0.41	2	1	3	1	2	2016-08-03	1	1	0	0	0	0	0	0	1	0	1	0	0	0	0	2
314	1	G1P[8]	2	9	1	1	2	2	2	0	1	-0.42	2	1	2	1	2	2016-08-03	1	0	0	0	0	0	0	0	0	0	0	0	1	0	0	2
315	0		2	20	2	2	2	1	#NULL!	0	1	-0.51	2	1	2	0	2	2016-08-03	1	1	0	0	1	0	1	0	1	1	0	1	0	0	0	0
316	1	G1P[8]	2	7	1	1	2	3	#NULL!	0	1	-0.92	2	1	2	0	#NULL!	2016-08-10	1	1	0	0	1	0	0	0	1	1	0	0	1	0	0	0
317	0		2	22	2	2	2	1	3	0	#NULL!	#NULL!	2	1	2	0	#NULL!	2016-08-11	1	1	0	0	0	0	0	1	0	0	0	1	0	0	0	0
318	0		2	6	1	2	2	1	#NULL!	0	1	-1.62	2	1	2	1	#NULL!	2016-08-10	1	1	0	0	1	0	0	0	0	0	0	1	0	0	0	0
319	0		2	6	1	1	2	1	#NULL!	0	2	-3.26	2	1	3	1	#NULL!	2016-08-10	1	1	0	0	1	0	0	0	0	0	0	1	0	0	0	0
320	0		2	22	2	1	2	1	1	0	1	0.18	2	1	2	0	#NULL!	2016-08-11	1	1	0	0	0	1	0	0	0	0	0	1	0	0	0	0
321	0		2	7	1	1	1	1	#NULL!	0	1	-1.17	2	1	1	1	#NULL!	2016-08-15	1	0	0	0	0	0	0	0	0	0	0	1	0	0	0	2
322	1	G2P[6]	2	7	1	2	2	1	#NULL!	#NULL!	1	-0.15	2	1	2	0	#NULL!	2016-08-15	1	1	0	0	0	0	0	1	1	1	0	1	0	0	0	2
323	0		2	8	1	1	2	2	#NULL!	1	1	-1.89	2	1	2	0	#NULL!	2016-08-15	1	1	0	0	1	1	0	0	0	1	1	0	0	0	0	2
324	1	G1P[8]	2	15	2	1	2	1	#NULL!	0	1	-1.23	2	1	2	0	#NULL!	2016-08-15	1	1	0	0	0	1	0	1	0	1	0	1	0	0	0	0
325	0		2	9	1	1	2	2	#NULL!	0	1	0	2	1	1	1	#NULL!	2016-08-15	1	0	0	0	0	0	0	0	0	0	1	0	0	0	0	2
326	0		2	7	1	1	2	2	#NULL!	0	2	-4.33	2	1	2	0	#NULL!	2016-08-15	1	1	0	1	0	0	1	0	0	1	0	0	1	0	0	2
327	0		2	22	2	2	2	1	#NULL!	0	1	-0.83	2	1	2	1	#NULL!	2016-08-16	1	0	0	0	0	0	0	0	0	0	0	1	0	0	0	0
328	0		2	12	2	2	2	1	#NULL!	0	1	-0.13	2	1	2	1	#NULL!	2016-08-16	1	1	0	0	0	0	1	1	0	1	0	1	0	0	0	2
329	0		2	15	2	2	2	1	#NULL!	0	1	0.33	2	1	1	1	#NULL!	2016-08-17	1	0	0	0	0	0	0	0	0	0	0	1	0	0	0	0
330	0		2	10	1	1	2	2	#NULL!	0	1	0.99	2	1	2	1	2	2016-08-22	1	1	0	0	0	0	0	1	0	0	1	0	0	0	0	2
331	0		2	14	2	2	2	2	#NULL!	0	1	-0.82	2	1	2	1	#NULL!	2016-08-22	1	1	0	0	1	1	0	0	1	1	1	0	0	0	0	2
332	0		2	7	1	2	2	3	#NULL!	#NULL!	2	-2.15	2	1	2	1	#NULL!	2016-08-22	1	1	0	0	0	0	0	0	0	0	0	0	1	0	0	0
333	0		2	5	1	1	1	3	#NULL!	0	1	-0.63	2	1	1	1	#NULL!	2016-08-24	1	1	0	0	1	0	0	0	0	0	0	0	1	0	0	2
334	0		2	16	2	1	2	3	#NULL!	0	1	-1.12	2	1	1	0	2	2016-08-24	1	1	0	0	1	0	0	0	0	0	0	0	1	0	0	0
335	0		2	9	1	1	2	1	#NULL!	0	1	-0.42	2	1	2	0	#NULL!	2016-08-29	1	1	0	0	1	0	0	0	1	1	0	1	0	0	0	2
336	0		2	18	2	1	2	1	1	#NULL!	1	0.83	2	1	1	0	#NULL!	2016-08-29	1	1	0	0	0	0	0	0	1	0	0	1	0	0	0
337	0		2	7	1	1	2	2	#NULL!	#NULL!	2	-2.21	2	1	2	0	#NULL!	2016-08-29	1	0	0	0	0	0	0	0	0	0	1	0	0	0	0	0
338	0		2	12	2	2	2	1	#NULL!	0	1	-0.92	2	1	2	1	#NULL!	2016-08-29	1	1	0	0	0	1	0	1	1	1	0	1	0	0	0	2
339	0		2	6	1	1	2	3	#NULL!	#NULL!	2	-2.51	2	1	1	0	2	2016-08-30	1	0	0	0	0	0	0	0	0	0	0	0	1	0	0	2
340	0		2	9	1	2	1	3	#NULL!	0	1	1.42	2	1	1	1	#NULL!	2016-08-30	1	1	0	0	1	0	0	0	0	0	0	0	1	0	0	2
341	0		2	20	2	1	2	1	#NULL!	0	1	-1.13	2	1	1	0	2	2016-08-30	1	1	0	0	0	0	0	1	0	0	0	1	0	0	0	0
342	0		2	8	1	2	2	3	#NULL!	0	2	-3.82	2	1	2	1	#NULL!	2016-09-26	1	1	0	0	0	0	0	1	1	1	0	0	1	0	0	2
343	0		2	14	2	2	2	3	#NULL!	#NULL!	1	-1.32	2	1	3	0	#NULL!	2016-09-26	1	0	0	0	0	0	0	0	0	0	0	0	1	0	0	2
344	0		2	27	3	1	2	1	4	0	1	-0.52	2	1	1	1	#NULL!	2016-09-26	1	1	0	0	0	1	0	0	0	0	0	1	0	0	0	0
345	1	G2P[6]	2	9	1	2	2	3	#NULL!	#NULL!	2	-2.1	2	1	1	0	2	2016-09-26	1	1	0	0	1	0	0	1	0	1	0	0	1	0	0	0
346	0		2	27	3	1	2	1	3	#NULL!	1	-1.27	2	1	2	1	#NULL!	2016-09-29	1	1	0	0	1	0	0	0	1	1	0	1	0	0	0	0
347	0		2	10	1	1	2	1	#NULL!	#NULL!	1	0.62	2	2	2	1	2	2016-10-20	2	0	0	0	0	0	0	0	0	0	0	1	0	0	0	2
348	0		2	17	2	2	2	1	3	#NULL!	1	-0.35	2	1	2	1	#NULL!	2016-10-19	2	0	0	0	0	0	0	0	0	0	0	1	0	0	0	2
349	0		2	1	1	1	2	1	#NULL!	#NULL!	1	-1.16	2	1	2	0	2	2016-10-18	2	0	0	0	0	0	0	0	0	0	0	1	0	0	0
350	0		2	2	1	2	2	2	#NULL!	0	1	-0.2	2	2	3	1	2	2016-10-28	2	1	0	0	1	0	0	0	1	1	1	0	0	0	0	2
351	1	G2P[6]	2	7	1	1	2	1	#NULL!	0	1	-0.33	2	1	3	0	1	2016-10-30	2	1	0	0	1	0	0	0	0	0	0	1	0	0	0	2
352	0		2	27	3	2	2	1	#NULL!	#NULL!	1	-0.93	2	2	3	0	2	2016-11-02	2	1	0	0	1	0	0	0	0	0	0	1	0	0	0	0
353	0		2	8	1	2	2	1	#NULL!	#NULL!	2	-3.09	2	2	3	1	2	2016-11-07	2	1	0	0	1	0	0	0	0	0	0	1	0	0	0	2
354	0		2	13	2	1	2	3	1	#NULL!	2	-3.35	2	2	2	1	1	2016-11-07	2	1	0	0	1	0	0	0	0	0	0	0	1	0	0	2
355	0		2	7	1	2	2	3	#NULL!	#NULL!	#NULL!	2.34	2	2	2	0	2	2016-11-09	2	1	0	0	1	0	0	0	0	0	0	0	1	0	0
356	1	G9P[6]	2	5	1	1	2	1	#NULL!	#NULL!	1	-1.15	2	2	2	1	2	2016-11-09	2	1	0	0	1	0	0	0	0	0	0	1	0	0	0	2
357	0		2	9	1	1	2	1	#NULL!	1	2	-2.06	2	2	3	1	2	2016-11-11	2	1	0	0	1	0	0	0	0	0	0	1	0	0	0	0
358	1	G2P[6]	2	14	2	2	2	1	#NULL!	0	1	-0.08	2	2	3	1	1	2016-11-17	2	1	0	0	0	0	0	0	1	0	0	1	0	0	0	2
359	0		2	5	1	1	2	1	1	#NULL!	2	-2.91	2	2	2	1	1	2016-11-17	2	0	0	0	0	0	0	0	0	0	0	1	0	0	0	2
360	0		2	9	1	1	2	1	#NULL!	#NULL!	2	-4.18	2	2	2	1	1	2016-11-18	2	1	0	0	1	0	0	0	1	1	0	1	0	0	0
361	0		2	11	1	1	2	2	#NULL!	0	2	-2.95	2	1	3	1	1	2016-11-28	2	1	0	0	1	0	0	1	1	1	1	0	0	0	0	0
362	1	G1P[8]	2	11	1	1	2	2	#NULL!	#NULL!	1	-1.48	2	1	2	1	2	2016-11-28	2	1	0	0	0	0	0	0	1	0	1	0	0	0	0	2
363	0		2	8	1	2	2	1	#NULL!	0	1	-1.06	2	1	2	1	1	2016-11-28	2	1	0	0	1	0	0	0	0	0	0	1	0	0	0	0
364	0		2	7	1	2	2	3	#NULL!	#NULL!	1	-1.87	2	1	1	0	1	2016-11-28	2	1	0	0	1	0	0	0	0	0	0	0	1	0	0	2
365	0		2	9	1	1	2	2	#NULL!	#NULL!	1	-1.21	2	1	3	0	1	2016-11-29	2	1	0	1	0	0	0	1	1	1	1	0	0	0	0	0
366	0		2	13	2	1	2	1	#NULL!	#NULL!	2	-2.14	2	1	2	1	2	2016-11-29	2	0	0	0	0	0	0	0	0	0	0	1	0	0	0	2
367	1	G9P[6]	2	8	1	2	2	2	#NULL!	#NULL!	1	-0.59	2	1	3	1	1	2016-12-07	2	1	0	0	0	0	0	1	0	0	1	0	0	0	0	0
368	0		2	16	2	1	2	1	#NULL!	#NULL!	2	-2.47	2	1	3	1	2	2016-12-07	2	1	0	0	1	0	0	0	0	0	0	1	0	0	0	2
369	0		2	12	2	1	2	1	#NULL!	#NULL!	1	-1.26	2	1	3	1	2	2016-12-07	2	0	0	0	0	0	0	0	0	0	0	1	0	0	0	0
370	0		2	8	1	1	2	1	#NULL!	#NULL!	2	-2.56	2	1	3	0	2	2016-12-07	2	0	0	0	0	0	0	0	0	0	0	1	0	0	0	2
371	1	G9P[6]	2	10	1	1	2	2	#NULL!	#NULL!	#NULL!	2.27	2	1	3	1	1	2016-12-08	2	1	0	0	1	0	0	1	1	1	1	0	0	0	0	0
372	0		2	38	3	2	2	2	3	#NULL!	1	-1.55	2	1	2	1	2	2016-12-08	2	0	0	0	0	0	0	0	0	0	1	0	0	0	0	0
373	0		2	18	2	1	2	1	3	0	1	-1.75	2	1	2	1	1	2016-12-12	2	1	0	0	0	1	0	0	0	0	0	1	0	0	0	2
374	0		2	11	1	1	2	2	#NULL!	#NULL!	1	-0.11	2	2	2	1	2	2016-12-13	2	0	0	0	0	0	0	0	0	0	1	0	0	0	0	0
375	0		2	22	2	1	2	1	#NULL!	0	1	-0.59	2	1	3	1	1	2016-12-13	2	1	0	0	0	0	0	0	1	0	0	1	0	0	0	0
376	0		2	12	2	1	2	2	#NULL!	#NULL!	1	-0.24	2	2	2	1	1	2016-12-15	2	0	0	0	0	0	0	0	0	0	1	0	0	0	0	2
377	1	G9P[6]	2	11	1	1	2	1	#NULL!	#NULL!	1	-1.71	2	2	3	1	2	2016-12-15	2	0	0	0	0	0	0	0	0	0	0	1	0	0	0	0
378	0		2	16	2	1	2	2	#NULL!	#NULL!	1	-1.31	2	2	3	1	2	2016-12-27	2	1	0	0	1	0	0	1	0	1	1	0	0	0	0	0
379	1	GXP[X]	2	9	1	2	2	1	#NULL!	#NULL!	1	-1.1	2	2	3	1	2	2016-12-28	2	1	0	0	1	0	0	0	0	0	0	1	0	0	0	2
380	1	G9P[6]	2	8	1	1	2	2	1	0	1	-1.89	2	1	1	1	2	2016-12-28	2	1	0	0	0	1	1	1	0	1	1	0	0	0	0	2
381	1	G9P[6]	2	7	1	1	2	1	#NULL!	#NULL!	2	-2.21	2	1	2	1	2	2016-12-29	2	1	0	0	0	0	0	0	1	0	0	1	0	0	0	2
382	1	G9P[6]	2	7	1	1	2	1	#NULL!	0	2	-2.92	2	1	2	1	2	2016-12-29	2	1	0	1	0	1	0	1	1	1	0	1	0	0	0	2
383	0		2	27	3	2	2	2	3	0	1	-0.07	2	1	3	1	2	2016-10-24	2	0	0	0	0	0	0	0	0	0	1	0	0	0	0	0
384	0		2	7	1	1	1	1	#NULL!	#NULL!	1	-1.54	2	1	2	1	2	2016-10-27	2	0	0	0	0	0	0	0	0	0	0	1	0	0	0	0
385	1	G9P[4]	2	9	1	1	1	1	#NULL!	#NULL!	1	-1.93	2	1	3	0	2	2016-10-27	2	0	0	0	0	0	0	0	0	0	0	1	0	0	0	0
386	0		2	8	1	2	2	1	1	#NULL!	1	-0.27	2	1	3	1	2	2016-10-27	2	0	0	0	0	0	0	0	0	0	0	1	0	0	0	0
387	0		2	12	2	1	2	1	#NULL!	#NULL!	1	0.15	2	1	2	0	2	2016-11-01	2	1	0	0	1	0	0	0	0	0	0	1	0	0	0	0
388	0		2	7	1	2	1	1	#NULL!	#NULL!	1	-0.72	2	2	2	1	2	2016-11-08	2	0	0	0	0	0	0	0	0	0	0	1	0	0	0	2
389	1	G1P[8]	2	13	2	1	1	1	#NULL!	#NULL!	2	-3.35	2	1	2	1	1	2016-12-05	2	0	0	0	0	0	0	0	0	0	0	1	0	0	0	2
390	1	G9P[6]	2	13	2	1	2	1	#NULL!	#NULL!	1	-1.8	2	2	3	1	1	2016-12-09	2	1	0	0	0	0	0	0	1	0	0	1	0	0	0	0
391	1	G9P[6]	2	11	1	1	2	1	#NULL!	#NULL!	1	-0.41	3	2	2	1	2	2017-01-05	2	1	0	1	0	0	0	0	0	0	0	1	0	0	0	2
392	1	G9P[6]	2	22	2	1	2	1	3	#NULL!	2	-3.37	3	2	3	1	2	2017-01-06	2	1	0	0	0	0	0	0	1	0	0	1	0	0	0	0
393	1	G9P[6]	2	3	1	1	1	1	#NULL!	#NULL!	1	0.3	3	2	3	1	1	2017-01-06	2	0	0	0	0	0	0	0	0	0	0	1	0	0	0	1
394	0		2	9	1	1	2	3	#NULL!	#NULL!	1	-1.56	3	2	2	1	2	2017-01-11	2	1	0	0	1	0	0	1	1	1	0	0	1	0	0	2
395	0		2	6	1	1	2	3	#NULL!	#NULL!	1	0.07	3	2	2	1	2	2017-01-11	2	0	0	0	0	0	0	0	0	0	0	0	1	0	0	2
396	0		2	10	1	1	2	1	#NULL!	#NULL!	1	-0.47	3	1	2	0	2	2017-01-10	2	1	0	0	0	1	1	1	0	1	0	1	0	0	0	1
397	0		2	11	1	1	2	1	#NULL!	#NULL!	2	-3.45	3	1	2	0	1	2017-01-11	2	1	0	1	0	0	0	1	1	1	0	1	0	0	0	1
398	0		2	9	1	1	2	1	#NULL!	0	2	-4.45	3	1	3	0	2	2017-01-12	2	1	0	0	0	0	0	0	1	0	0	1	0	0	0	2
399	0		2	22	2	1	2	2	3	#NULL!	1	-0.75	3	1	3	0	1	2017-01-16	2	0	0	0	0	0	0	0	0	0	1	0	0	0	0	0
400	0		2	14	2	1	2	1	#NULL!	#NULL!	2	-2.11	3	1	3	0	2	2017-01-17	2	1	0	0	0	0	0	1	1	1	0	1	0	0	0	2
401	1	G9P[6]	2	13	2	1	2	1	#NULL!	#NULL!	1	-1.58	3	1	2	1	2	2017-01-17	2	1	0	0	1	0	0	0	1	1	0	1	0	0	0	2
402	0		2	9	1	2	2	3	#NULL!	0	2	-3.65	3	1	3	0	2	2017-01-17	2	1	0	0	1	0	1	0	1	1	0	0	1	0	0	2
403	1	G9P[4]	2	10	1	2	2	1	#NULL!	#NULL!	1	-0.17	3	1	2	1	1	2017-01-18	2	1	0	0	0	0	0	0	1	0	0	1	0	0	0	0
404	0		2	10	1	2	2	1	#NULL!	#NULL!	1	-1.84	3	1	2	0	1	2017-01-18	2	1	0	0	0	0	1	1	1	1	0	1	0	0	0	0
405	0		2	10	1	1	2	1	#NULL!	#NULL!	1	-1.94	3	1	3	0	2	2017-01-19	2	1	0	0	0	0	0	0	1	0	0	1	0	0	0	0
406	0		2	14	2	1	2	2	#NULL!	1	2	-4.58	3	1	2	0	1	2017-01-18	2	1	0	0	1	0	0	1	1	1	1	0	0	0	0
407	0		2	9	1	1	2	2	1	0	2	-4.84	3	1	2	0	1	2017-01-25	2	1	0	0	0	0	0	1	0	0	1	0	0	0	0	2
408	1	GXP[6]	2	19	2	1	2	1	#NULL!	#NULL!	2	-2.74	3	1	2	0	1	2017-01-26	2	1	0	0	0	0	1	0	0	0	0	1	0	0	0	0
409	0		2	25	3	2	2	1	3	#NULL!	1	-1.2	3	2	3	1	2	2017-01-25	2	1	0	0	1	0	0	0	0	0	0	1	0	0	0	0
410	0		2	14	2	1	2	1	#NULL!	#NULL!	1	-0.09	3	1	3	1	1	2017-01-26	2	1	0	0	0	0	0	1	0	0	0	1	0	0	0	2
411	0		2	8	1	1	2	1	#NULL!	#NULL!	1	-1.27	3	1	3	1	2	2017-01-29	2	1	0	0	0	1	0	0	1	1	0	1	0	0	0	2
412	0		2	9	1	1	2	3	#NULL!	0	1	-1.56	3	1	1	1	2	2017-01-29	2	1	0	0	1	0	0	1	1	1	0	0	1	0	0	2
413	1	G1G3P[8]	2	13	2	2	2	1	#NULL!	#NULL!	2	-2.27	3	1	2	1	1	2017-01-31	2	1	0	0	1	1	0	1	1	1	0	1	0	0	0	1
414	1	G9P[X]	2	9	1	1	2	2	#NULL!	#NULL!	1	-1.56	3	1	2	0	1	2017-01-31	2	1	0	0	0	1	0	0	0	0	1	0	0	0	0	2
415	0		2	8	1	2	2	1	#NULL!	#NULL!	1	-1.42	3	1	1	0	2	2017-01-31	2	1	0	0	0	1	0	1	1	1	0	1	0	0	0	0
416	0		2	10	1	2	2	1	#NULL!	#NULL!	1	-1.59	3	1	3	0	2	2017-01-31	2	1	0	0	0	0	0	0	1	0	0	1	0	0	0	0
417	0		2	13	2	1	2	1	1	0	1	0.65	3	1	2	1	1	2017-02-07	2	0	0	0	0	0	0	0	0	0	0	1	0	0	0	0
418	0		2	18	2	1	2	1	#NULL!	0	1	-1.65	3	1	3	0	1	2017-02-07	2	0	0	0	0	0	0	0	0	0	0	1	0	0	0	2
419	0		2	11	1	1	2	2	#NULL!	#NULL!	1	-1.83	3	1	2	0	1	2017-02-07	2	1	0	0	1	0	0	1	0	1	1	0	0	0	0	0
420	0		2	21	2	2	2	1	#NULL!	#NULL!	1	-1.56	3	1	3	0	1	2017-02-08	2	0	0	0	0	0	0	0	0	0	0	1	0	0	0	0
421	0		2	34	3	1	2	1	4	0	1	-0.95	3	1	2	1	1	2017-02-08	2	1	0	1	0	0	0	0	0	0	0	1	0	0	0	0
422	0		2	22	2	2	2	2	#NULL!	#NULL!	1	-0.35	3	2	2	0	2	2017-02-08	2	1	0	1	0	0	1	0	0	1	1	0	0	0	0	0
423	0		2	7	1	2	2	1	#NULL!	#NULL!	1	1.77	3	1	2	0	2	2017-02-13	2	1	0	0	0	0	1	1	1	1	0	1	0	0	0	1
424	0		2	7	1	1	2	1	#NULL!	#NULL!	1	-0.92	3	1	2	0	1	2017-02-13	2	1	0	0	0	0	0	0	1	0	0	1	0	0	0
425	0		2	18	2	1	2	1	#NULL!	#NULL!	1	-1.27	3	1	2	1	1	2017-02-14	2	1	0	0	1	0	0	1	0	1	0	1	0	0	0	0
426	0		2	15	2	1	2	1	3	#NULL!	2	-3.45	3	1	2	0	1	2017-02-19	2	1	0	0	1	1	0	0	1	1	0	1	0	0	0	1
427	0		2	22	2	1	2	1	#NULL!	0	1	-0.91	3	1	2	0	1	2017-02-21	2	0	0	0	0	0	0	0	0	0	0	1	0	0	0	0
428	0		2	9	1	1	2	2	#NULL!	0	2	-3.52	3	1	2	0	1	2017-03-14	2	1	0	0	0	1	0	0	0	0	1	0	0	0	0	1
429	0		2	45	3	2	2	2	3	#NULL!	1	-1.52	3	1	3	1	1	2017-05-01	1	1	0	0	0	0	1	0	0	0	1	0	0	0	0	0
430	0		2	16	2	1	2	3	#NULL!	#NULL!	1	-0.46	3	1	3	1	2	2017-05-01	1	1	0	1	0	0	1	1	0	1	0	0	1	0	0	1
431	0		2	12	2	1	2	2	#NULL!	0	1	-1.93	3	1	3	0	1	2017-05-01	1	1	0	0	0	0	0	1	0	0	1	0	0	0	0	2
432	0		2	21	2	1	2	1	3	#NULL!	2	-3.14	3	1	2	1	1	2017-05-02	1	1	0	0	1	1	0	0	1	1	0	1	0	0	0	2
433	1	G1P[8]	2	8	1	2	2	1	#NULL!	#NULL!	2	-4.25	3	1	2	0	1	2017-05-03	1	1	0	0	0	0	1	0	0	0	0	1	0	0	0	0
434	1	G1G3P[8]	2	14	2	2	2	1	#NULL!	#NULL!	1	-1.87	3	1	1	1	1	2017-05-08	1	1	0	0	1	0	0	1	0	1	0	1	0	0	0	0
435	0		2	8	1	2	2	1	#NULL!	#NULL!	1	-0.71	3	2	3	0	2	2017-05-15	1	1	0	0	1	0	0	0	0	0	0	1	0	0	0	2
436	0		2	8	1	1	2	1	#NULL!	#NULL!	1	-0.57	3	2	3	1	2	2017-05-15	1	1	0	0	1	0	0	0	0	0	0	1	0	0	0	2
437	0		2	11	1	1	2	2	#NULL!	#NULL!	1	-1.04	3	1	2	1	2	2017-05-22	1	1	0	0	1	1	0	0	0	1	1	0	0	0	0	2
438	1	G1G3P[8]	2	8	1	1	2	1	#NULL!	#NULL!	2	-2.42	3	2	3	1	1	2017-05-23	1	0	0	0	0	0	0	0	0	0	0	1	0	0	0	1
439	0		2	21	2	2	2	1	3	0	2	-3.69	3	1	2	0	1	2017-05-30	1	1	0	0	1	0	0	0	1	1	0	1	0	0	0	1
440	1	G9P[8]	2	7	1	1	2	3	#NULL!	#NULL!	2	-3.63	3	1	3	0	1	2017-05-30	1	1	0	1	0	1	0	0	0	1	0	0	1	0	0	1
441	1	G1G3P[8]	2	12	2	2	2	1	#NULL!	#NULL!	2	-3.36	3	1	2	0	1	2017-06-06	1	1	0	0	1	0	1	0	0	1	0	1	0	0	0	2
442	0		2	37	3	2	2	1	3	#NULL!	1	-1.24	3	1	2	0	1	2017-06-06	1	1	0	0	1	0	0	0	0	0	0	1	0	0	0	0
443	1	G9P[4]	2	8	1	2	2	1	#NULL!	#NULL!	1	-1.06	3	2	2	1	1	2017-06-09	1	1	0	0	1	0	0	0	0	0	0	1	0	0	0	0
444	0		2	5	1	1	1	1	#NULL!	0	1	-0.89	3	2	2	1	1	2017-06-09	1	1	0	0	1	0	0	0	0	0	0	1	0	0	0	0
445	0		2	7	1	1	2	1	#NULL!	#NULL!	1	-0.92	3	1	3	1	1	2017-06-13	1	1	0	0	0	0	0	0	1	0	0	1	0	0	0	2
446	0		2	12	2	1	2	3	#NULL!	#NULL!	2	-4.75	3	1	2	1	1	2017-06-13	1	1	0	0	1	0	1	0	0	1	0	0	1	0	0	2
447	0		2	2	1	2	1	1	#NULL!	#NULL!	1	0.25	3	2	3	0	1	2017-06-16	1	1	0	0	1	0	0	0	0	0	0	1	0	0	0	1
448	0		2	9	1	2	2	1	#NULL!	#NULL!	1	-1.84	3	1	3	1	1	2017-06-20	1	1	0	0	1	0	0	0	1	1	0	1	0	0	0	1
449	1	G1P[8]	2	16	2	1	2	1	#NULL!	#NULL!	2	-2.47	3	1	2	0	1	2017-06-21	1	1	0	0	1	0	0	1	0	1	0	1	0	0	0
450	0		2	24	3	2	2	1	3	#NULL!	2	-4.31	3	1	3	0	1	2017-06-21	1	1	0	1	0	1	1	0	1	1	0	1	0	0	0	0
451	0		2	9	1	2	2	1	#NULL!	#NULL!	1	-0.76	3	2	3	1	1	2017-06-22	1	1	0	0	1	0	0	0	0	0	0	1	0	0	0	2
452	1	G1P[8]	2	12	2	1	2	3	#NULL!	#NULL!	1	-1.93	3	2	3	1	1	2017-06-27	1	1	0	0	0	0	0	1	1	1	0	0	1	0	0	2
453	1	G9P[4]	2	9	1	1	2	1	#NULL!	#NULL!	1	-1.44	3	1	2	1	2	2017-06-28	1	0	0	0	0	0	0	0	0	0	0	1	0	0	0	0
454	1	G1P[8]	2	14	2	2	1	1	#NULL!	#NULL!	1	-0.44	3	1	2	1	1	2017-06-28	1	1	0	0	1	0	1	1	1	1	0	1	0	0	0	2
455	1	G1P[8]	2	23	2	1	2	1	#NULL!	#NULL!	#NULL!	#NULL!	3	1	2	1	1	2017-06-28	1	1	0	0	1	0	1	1	0	1	0	1	0	0	0	2
456	0		2	29	3	1	2	1	3	#NULL!	2	-2.33	3	1	3	1	2	2017-07-02	1	1	0	1	0	0	0	1	0	1	0	1	0	0	0	0
457	1	G9P[4]	2	8	1	1	2	2	#NULL!	#NULL!	1	-1.89	3	1	2	1	2	2017-07-03	1	1	0	0	1	1	0	0	0	1	1	0	0	0	0	2
458	1	G9P[4]	2	8	1	1	2	1	#NULL!	#NULL!	2	-2.7	3	1	2	1	1	2017-07-03	1	1	0	0	1	0	0	0	0	0	0	1	0	0	0	2
459	1	G9P[6]	2	8	1	2	2	1	#NULL!	#NULL!	1	-1.55	3	1	3	1	2	2017-07-05	1	1	0	1	0	0	0	0	1	1	0	1	0	0	0	0
460	1	G9P[4]	2	9	1	1	2	1	#NULL!	0	1	0.2	3	1	3	1	1	2017-07-06	1	1	0	0	1	0	1	1	1	1	0	1	0	0	0	0
461	0		2	7	1	2	2	1	#NULL!	#NULL!	2	-2.01	3	1	2	1	1	2017-07-06	1	0	0	0	0	0	0	0	0	0	0	1	0	0	0	0
462	1	G9P[4]	2	8	1	2	2	1	#NULL!	#NULL!	1	-1.06	3	1	3	1	2	2017-07-06	1	1	1	0	0	1	1	1	1	1	0	1	0	0	0	1
463	0		2	14	2	1	2	1	#NULL!	#NULL!	1	-1.04	3	1	3	0	1	2017-07-06	1	1	0	0	1	0	0	0	0	0	0	1	0	0	0	2
464	1	G1P[8]	2	10	1	2	2	1	#NULL!	#NULL!	#NULL!	#NULL!	3	1	2	1	1	2017-07-11	1	0	0	0	0	0	0	0	0	0	0	1	0	0	0	2
465	1	G9P[6]	2	11	1	1	2	1	#NULL!	#NULL!	1	-0.21	3	1	2	1	1	2017-07-11	1	1	0	0	0	1	0	0	1	1	0	1	0	0	0	0
466	1	G9P[4]	2	11	1	2	2	2	#NULL!	#NULL!	1	-0.21	3	1	3	1	1	2017-07-12	1	1	0	0	1	0	0	0	0	0	1	0	0	0	0	2
467	1	G9P[4]	2	8	1	2	2	1	#NULL!	#NULL!	1	0.64	3	1	2	1	1	2017-07-17	1	1	0	0	1	0	0	1	0	1	0	1	0	0	0	1
468	1	G9P[4]	2	8	1	1	2	1	#NULL!	#NULL!	#NULL!	2.27	3	1	2	1	1	2017-07-17	1	1	0	0	0	0	0	1	0	0	0	1	0	0	0	1
469	1	G9P[4]	2	8	1	1	2	1	#NULL!	0	1	-0.68	3	1	3	1	1	2017-07-17	1	1	0	0	0	0	0	1	0	0	0	1	0	0	0	2
470	0		2	23	2	1	2	1	3	#NULL!	1	-1.57	3	1	3	0	2	2017-07-19	1	1	1	0	0	1	1	1	1	1	0	1	0	0	0
471	0		2	7	1	1	2	1	#NULL!	#NULL!	2	-4.62	3	1	2	1	1	2017-07-19	1	1	0	0	1	0	0	0	0	0	0	1	0	0	0	2
472	1	G1P[8]	2	9	1	1	2	1	#NULL!	#NULL!	1	1.96	3	1	3	1	1	2017-07-20	1	1	0	0	0	0	1	1	1	1	0	1	0	0	0	2
473	1	G12P[8]	2	11	1	2	2	2	#NULL!	#NULL!	1	-0.71	3	1	2	1	1	2017-07-20	1	1	0	0	1	1	0	0	0	1	1	0	0	0	0	1
474	1	GXP[4]	2	8	1	2	2	1	#NULL!	#NULL!	2	-3.24	3	1	2	1	1	2017-07-21	1	1	0	0	0	1	0	0	0	0	0	1	0	0	0	2
475	1	G9P[6]	2	14	2	2	2	1	#NULL!	#NULL!	1	0.1	3	1	2	0	1	2017-07-23	1	0	0	0	0	0	0	0	0	0	0	1	0	0	0	2
476	0		2	8	1	1	2	1	#NULL!	#NULL!	1	-1.89	3	1	2	1	1	2017-07-24	1	1	0	0	1	0	0	0	0	0	0	1	0	0	0	1
477	0		2	18	2	2	2	1	#NULL!	1	1	-1.25	3	1	2	0	1	2017-07-25	1	1	0	1	0	0	1	0	0	1	0	1	0	0	0	0
478	1	G1P[8]	2	15	2	2	2	1	#NULL!	#NULL!	1	-1.84	3	1	2	1	1	2017-07-25	1	1	0	0	1	0	0	0	0	0	0	1	0	0	0	2
479	1	G1P[8]	2	9	1	1	2	1	#NULL!	#NULL!	1	0.5	3	1	3	1	1	2017-07-26	1	1	0	0	0	0	1	1	1	1	0	1	0	0	0	1
480	1	G9P[4]	2	9	1	1	2	1	#NULL!	#NULL!	1	-0.98	3	1	2	1	1	2017-07-26	1	1	0	0	0	0	0	0	1	0	0	1	0	0	0	1
481	1	G9P[4]	2	8	1	2	2	2	#NULL!	0	1	-1.94	3	1	3	1	1	2017-08-01	1	1	0	0	0	0	1	1	1	1	1	0	0	0	0	1
482	0		2	6	1	2	2	1	#NULL!	0	1	-0.58	3	1	2	0	2	2017-08-01	1	1	0	0	0	0	1	0	0	0	0	1	0	0	0	2
483	0		2	11	1	2	2	1	#NULL!	0	1	-1.25	3	1	2	1	2	2017-08-03	1	1	0	0	1	0	0	0	1	1	0	1	0	0	0	0
484	1	GXP[4]	2	10	1	1	2	2	#NULL!	#NULL!	1	0.81	3	1	2	0	1	2017-08-03	1	1	0	0	1	1	0	0	0	1	1	0	0	0	0	2
485	0		2	6	1	1	2	1	#NULL!	#NULL!	1	0.41	3	1	2	0	2	2017-08-03	1	1	0	0	0	0	0	0	1	0	0	1	0	0	0	2
486	1	G9P[4]	2	12	2	1	2	1	#NULL!	#NULL!	1	-0.63	3	1	2	1	1	2017-08-03	1	1	0	0	1	0	0	1	1	1	0	1	0	0	0	2
487	1	G1P[8]	2	8	1	1	2	3	#NULL!	0	2	-2.56	3	2	2	1	2	2017-08-10	1	1	1	1	1	0	1	1	0	1	0	0	1	0	0	2
488	0		2	45	3	1	2	1	3	#NULL!	2	-3.67	3	1	3	1	1	2017-08-10	1	1	0	0	0	0	1	1	1	1	0	1	0	0	0	0
489	1	G9P[4]	2	13	2	1	2	1	#NULL!	#NULL!	1	-1.26	3	1	2	0	1	2017-08-10	1	1	0	0	0	0	1	1	1	1	0	1	0	0	0	2
490	0		2	28	3	1	2	2	3	0	1	-1.39	3	1	2	1	1	2017-08-13	1	0	0	0	0	0	0	0	0	0	1	0	0	0	0	0
491	1	GXP[4]	2	11	1	2	2	1	#NULL!	0	1	-0.51	3	2	2	1	1	2017-08-14	1	1	0	0	0	0	0	1	0	0	0	1	0	0	0	2
492	0		2	36	3	1	2	1	3	0	2	-3.01	3	2	3	1	1	2017-09-22	1	1	0	0	0	0	1	0	0	0	0	1	0	0	0	0
493	0		2	30	3	1	2	1	3	#NULL!	1	-1.24	3	1	2	1	1	2017-09-25	1	0	0	0	0	0	0	0	0	0	0	1	0	0	0	0
494	0		2	10	1	1	2	1	#NULL!	#NULL!	2	-2.44	3	1	2	0	1	2017-09-27	1	1	0	0	0	0	0	0	1	0	0	1	0	0	0	1
495	0		2	34	3	1	2	3	3	#NULL!	2	-2.18	3	1	2	1	1	2017-09-26	1	1	0	0	0	1	1	1	1	1	0	0	1	0	0
496	0		2	15	2	2	2	2	#NULL!	#NULL!	1	-1.52	3	1	2	0	2	2017-10-10	2	1	0	0	0	1	1	0	1	1	1	0	0	0	0	1
497	0		2	26	3	2	2	1	3	#NULL!	1	0.07	3	1	2	0	1	2017-10-08	2	1	0	0	0	0	0	1	1	1	0	1	0	0	0	2
498	0		2	14	2	1	2	1	#NULL!	#NULL!	2	-2.69	3	1	2	0	1	2017-10-08	2	1	0	0	1	1	0	0	1	1	0	1	0	0	0
499	0		2	51	3	2	2	1	3	#NULL!	2	-3.12	3	2	2	1	#NULL!	2017-11-06	2	0	0	0	0	0	0	0	0	0	0	1	0	0	0	0
500	0		2	9	1	1	2	2	#NULL!	#NULL!	1	-0.53	3	2	3	1	1	2017-11-13	2	1	0	0	1	0	0	0	0	0	1	0	0	0	0	2
501	0		2	8	1	2	2	1	#NULL!	0	2	-2.65	3	2	2	1	1	2017-11-13	2	1	0	0	1	0	0	0	0	0	0	1	0	0	0	1
502	0		2	6	1	2	2	1	#NULL!	#NULL!	1	-0.46	3	1	1	1	2	2017-11-13	2	1	0	1	0	0	0	0	0	0	0	1	0	0	0	1
503	0		2	18	2	1	2	3	#NULL!	#NULL!	2	-2.26	3	1	2	1	1	2017-11-22	2	1	0	0	0	0	1	0	0	0	0	0	1	0	0	2
504	0		2	23	2	1	2	1	#NULL!	#NULL!	1	-0.34	3	1	1	1	1	2017-11-22	2	1	0	0	1	1	1	1	0	1	0	1	0	0	0	1
505	0		2	33	3	1	2	1	#NULL!	#NULL!	2	-3.16	3	2	3	1	1	2017-11-29	2	0	0	0	0	0	0	0	0	0	0	1	0	0	0	0
506	1	G3P[4]	2	11	1	2	2	1	#NULL!	#NULL!	1	-0.02	3	1	1	1	1	2017-12-24	2	1	0	0	0	0	0	1	0	0	0	1	0	0	0	2
507	1	G9P[4]	2	12	2	1	2	1	#NULL!	#NULL!	2	-2.17	3	1	3	1	1	2017-12-25	2	1	0	0	0	0	1	1	0	1	0	1	0	0	0	2
508	0		2	15	2	1	2	1	#NULL!	#NULL!	2	-2.41	3	1	3	1	1	2017-12-26	2	0	0	0	0	0	0	0	0	0	0	1	0	0	0	1
509	0		2	7	1	1	2	1	#NULL!	#NULL!	1	0.22	3	1	2	1	1	2017-12-28	2	1	0	0	0	0	0	0	1	0	0	1	0	0	0	2
510	0		2	17	2	2	2	1	#NULL!	1	2	-2.44	3	1	3	#NULL!	1	2017-12-27	2	1	0	0	0	1	0	1	1	1	0	1	0	0	0	2
511	0		2	17	2	1	2	1	#NULL!	#NULL!	1	-0.37	4	2	3	1	1	2018-01-22	2	1	0	0	0	1	0	1	1	1	0	1	0	0	0	2
512	0		2	12	2	2	2	2	#NULL!	#NULL!	1	0.23	4	1	2	1	1	2018-01-21	2	1	0	1	0	1	0	0	0	1	1	0	0	0	0	0
513	0		2	20	2	1	2	1	#NULL!	#NULL!	2	-2.27	4	1	3	0	1	2018-01-21	2	1	0	0	0	0	0	1	1	1	0	1	0	0	0	2
514	0		2	8	1	2	2	1	#NULL!	#NULL!	1	-0.37	4	1	2	0	1	2018-01-22	2	0	0	0	0	0	0	0	0	0	0	1	0	0	0	2
515	0		2	9	1	1	2	1	#NULL!	#NULL!	2	-2.18	4	1	2	1	2	2018-01-22	2	1	0	0	0	1	0	1	1	1	0	1	0	0	0	2
516	0		2	39	3	2	2	1	#NULL!	#NULL!	1	-1.24	4	2	3	1	1	2018-01-23	2	0	0	0	0	0	0	0	0	0	0	1	0	0	0	0
517	0		2	13	2	1	2	1	#NULL!	#NULL!	1	-1.91	4	1	2	0	1	2018-01-25	2	1	0	0	0	0	0	1	1	1	0	1	0	0	0	2
518	0		2	17	2	2	2	1	#NULL!	#NULL!	1	-1.88	4	1	3	1	1	2018-01-25	2	1	0	0	0	0	1	1	1	1	0	1	0	0	0	0
519	0		2	8	1	2	2	1	#NULL!	#NULL!	1	0.05	4	1	3	0	1	2018-01-25	2	1	0	0	0	1	0	0	1	1	0	1	0	0	0	2
520	0		2	9	1	2	2	2	#NULL!	#NULL!	1	-0.54	4	1	2	1	2	2018-01-28	2	1	0	0	0	0	0	0	1	0	1	0	0	0	0	2
521	0		2	24	3	1	2	1	#NULL!	#NULL!	1	-0.79	4	1	3	1	1	2018-01-29	2	1	0	0	0	0	0	1	1	1	0	1	0	0	0	0
522	0		2	9	1	2	2	3	#NULL!	#NULL!	2	-2.23	4	1	2	1	2	2018-01-29	2	1	0	1	0	1	1	1	1	1	0	0	1	0	0	2
523	0		2	30	3	2	2	1	#NULL!	#NULL!	1	-1.02	4	2	#NULL!	1	1	2018-02-07	2	0	0	0	0	0	0	0	0	0	0	1	0	0	0	0
524	0		2	15	2	2	2	1	#NULL!	#NULL!	1	-0.09	4	1	2	0	1	2018-02-25	2	0	0	0	0	0	0	0	0	0	0	1	0	0	0	2
525	1	G9P[4]	2	8	1	2	2	1	#NULL!	#NULL!	2	-2.95	4	1	3	1	1	2018-02-26	2	1	0	1	0	1	1	1	1	1	0	1	0	0	0	2
526	0		2	29	3	1	2	1	#NULL!	0	2	-2.33	4	1	3	1	1	2018-02-26	2	0	0	0	0	0	0	0	0	0	0	1	0	0	0	2
527	0		2	8	1	2	2	1	#NULL!	#NULL!	1	-0.82	4	1	2	1	1	2018-02-26	2	1	0	0	0	1	0	0	1	1	0	1	0	0	0	2
528	0		2	9	1	2	2	1	#NULL!	#NULL!	1	-0.23	4	1	#NULL!	1	#NULL!	2018-01-22	2	1	0	0	0	1	0	0	1	1	0	1	0	0	0	2
529	0		2	10	1	1	2	2	#NULL!	0	#NULL!	-6.71	4	1	2	1	1	2018-04-17	1	1	0	0	0	0	0	1	0	0	0	1	0	0	0	2
530	1	G3P[4]	2	7	1	1	2	2	#NULL!	0	1	0.95	4	1	2	1	1	2018-03-26	2	0	0	0	0	0	0	0	0	0	1	0	0	0	0	2
531	1	G3P[4]	2	7	1	2	2	2	#NULL!	0	1	1.24	4	1	3	1	1	2018-03-26	2	0	0	0	0	0	0	0	0	0	1	0	0	0	0	2
532	0		2	27	3	2	2	1	#NULL!	#NULL!	1	-1.58	4	1	3	1	1	2018-04-04	1	1	0	0	0	0	0	1	0	0	0	1	0	0	0	0
533	1	G3P[4]	2	9	1	1	2	1	#NULL!	#NULL!	1	1.07	4	1	2	1	1	2018-04-10	1	1	0	0	0	1	1	0	1	1	0	1	0	0	0	2
534	0		2	8	1	1	2	2	#NULL!	#NULL!	1	-1.15	4	2	3	1	1	2018-05-07	1	0	0	0	0	0	0	0	0	0	1	0	0	0	0	2
535	0		2	13	2	2	2	1	#NULL!	#NULL!	1	-1.13	4	1	3	1	1	2018-05-08	1	1	0	0	0	1	0	0	0	0	0	1	0	0	0	2
536	0		2	11	1	2	2	1	#NULL!	#NULL!	1	-1.95	4	1	2	1	1	2018-05-10	1	0	0	0	0	0	0	0	0	0	0	1	0	0	0	2
537	0		2	10	1	1	2	1	#NULL!	0	1	-1.82	4	1	1	1	2	2018-05-10	1	1	0	0	0	0	0	0	1	0	0	1	0	0	0	2
538	0		2	6	1	1	2	1	#NULL!	1	1	-0.52	4	1	2	0	1	2018-05-09	1	0	0	0	0	0	0	0	0	0	0	1	0	0	0	2
539	0		2	10	1	1	2	1	#NULL!	#NULL!	1	-0.58	4	1	2	1	1	2018-05-27	1	0	0	0	0	0	0	0	0	0	0	1	0	0	0	2
540	0		2	9	1	1	2	1	#NULL!	#NULL!	1	-0.98	4	1	2	1	1	2018-05-27	1	1	0	0	1	0	0	0	0	0	0	1	0	0	0	2
541	0		2	13	2	1	2	1	#NULL!	#NULL!	2	-2.99	4	1	3	1	1	2018-05-27	1	0	0	0	0	0	0	0	0	0	0	1	0	0	0
542	1	G3P[4]	2	21	2	2	2	2	#NULL!	#NULL!	1	-0.67	4	1	2	1	#NULL!	2018-06-10	1	1	0	0	0	0	0	0	0	0	1	0	0	0	0	2
543	0		2	14	2	2	2	1	#NULL!	#NULL!	2	-2.47	4	1	2	1	1	2018-06-10	1	1	0	0	0	0	0	0	0	0	0	1	0	0	0	2
544	0		2	55	3	1	2	1	#NULL!	#NULL!	1	-0.31	4	2	3	1	1	2018-06-19	1	0	0	0	0	0	0	0	0	0	0	1	0	0	0	0
545	0		2	7	1	1	2	1	#NULL!	#NULL!	2	-2.92	4	1	2	1	1	2018-06-26	1	0	0	0	0	0	0	0	0	0	0	1	0	0	0	2
546	0		2	19	2	2	2	1	#NULL!	#NULL!	2	-3.95	4	1	2	0	1	2018-06-26	1	1	0	0	0	0	0	0	1	0	0	1	0	0	0	0
547	0		2	24	3	1	2	3	#NULL!	#NULL!	1	-1.71	4	1	2	1	1	2018-06-26	1	0	0	0	0	0	0	0	0	0	0	0	1	0	0
548	0		2	9	1	1	2	3	#NULL!	#NULL!	1	0.7	4	2	3	1	1	2018-07-09	1	1	0	0	1	0	0	0	0	0	0	0	1	0	0	2
549	0		2	7	1	2	2	3	#NULL!	#NULL!	2	-2.01	4	1	2	0	1	2018-07-20	1	1	0	0	0	0	0	1	0	0	0	0	1	0	0	2
550	0		2	39	3	2	2	3	#NULL!	#NULL!	1	-1.11	4	1	2	1	1	2018-07-19	1	1	0	0	0	0	0	0	1	0	0	0	1	0	0	0
551	0		2	49	3	1	2	1	#NULL!	#NULL!	1	-0.75	4	1	2	1	1	2018-07-20	1	1	0	0	0	0	0	0	1	0	0	1	0	0	0	0
552	1	G9P[6]	2	12	2	2	2	1	#NULL!	#NULL!	1	-1.24	4	1	3	1	1	2018-07-22	1	1	0	0	0	0	0	0	0	0	0	1	0	0	0	2
553	0		2	58	3	1	2	3	#NULL!	#NULL!	1	-0.89	4	1	3	1	1	2018-07-21	1	1	0	0	0	1	0	0	0	0	0	0	1	0	0	0
554	0		2	26	3	2	2	1	#NULL!	#NULL!	1	1.33	4	1	2	0	1	2018-07-22	1	1	0	0	0	0	0	0	1	0	0	1	0	0	0	2
555	0		2	9	1	1	2	1	#NULL!	#NULL!	1	0.1	4	1	1	1	1	2018-07-24	1	1	0	0	0	0	0	0	1	0	0	1	0	0	0
556	0		2	18	2	1	2	1	#NULL!	#NULL!	1	-0.81	4	1	1	0	2	2018-07-24	1	1	0	0	0	1	0	0	0	0	0	1	0	0	0	2
557	1	GXP[6]	2	12	2	1	2	3	#NULL!	1	2	-2.78	4	1	3	1	2	2018-08-05	1	1	0	0	0	0	0	0	0	0	0	0	1	0	0	0
558	0		2	17	2	2	2	3	#NULL!	#NULL!	1	0.22	4	1	2	1	1	2018-08-07	1	1	0	0	1	0	0	0	0	0	0	0	0	1	0	2
559	0		2	5	1	2	2	1	#NULL!	0	2	-2.31	4	1	3	1	1	2018-12-02	2	1	0	0	1	0	0	0	0	0	0	1	0	0	0	2
560	0		2	8	1	1	2	3	#NULL!	#NULL!	2	-2.98	4	2	3	1	1	2018-12-03	2	1	0	1	1	0	0	1	0	1	0	0	0	1	0	2
561	0		2	28	3	1	2	1	3	0	2	-2.21	4	2	3	0	1	2018-12-02	2	1	0	0	0	0	0	1	1	1	0	1	0	0	0	2
562	0		2	7	1	1	2	2	#NULL!	0	1	1.05	4	2	2	0	2	2018-12-18	2	1	0	0	0	0	0	1	0	0	1	0	0	0	0	2
563	0		2	12	2	1	2	3	#NULL!	0	2	-5.98	4	2	2	0	1	2018-12-17	2	1	0	0	1	0	1	1	1	1	0	0	1	0	0	2
564	0		2	7	1	1	2	1	#NULL!	0	1	-1.8	5	2	3	1	1	2019-01-16	2	1	0	0	0	0	0	0	1	0	0	1	0	0	0	2
565	1	GXP[4]	2	8	1	2	2	1	#NULL!	0	1	-1.06	4	1	1	1	1	2018-12-20	2	1	0	0	0	0	0	0	0	0	0	1	0	0	0	2
566	0		2	13	2	1	2	1	#NULL!	1	2	-2.99	5	1	2	0	1	2019-01-16	2	0	0	0	0	0	0	0	0	0	0	1	0	0	0	2
567	0		2	21	2	2	2	1	3	0	1	-0.27	5	1	2	1	1	2019-01-16	2	1	0	0	1	0	1	1	1	1	0	1	0	0	0	2
568	0		2	9	1	2	2	1	#NULL!	0	2	-3.37	5	1	2	0	2	2019-01-16	2	1	0	0	1	0	1	1	1	1	0	1	0	0	0	2
569	0		2	9	1	2	2	1	#NULL!	0	2	-2.65	5	1	1	0	1	2019-01-16	2	1	0	0	1	0	1	1	1	1	0	1	0	0	0	2
570	0		2	7	1	1	2	1	#NULL!	0	2	-2.92	5	1	#NULL!	0	1	2019-01-20	2	1	0	1	0	0	0	0	1	1	0	1	0	0	0	2
571	0		2	13	2	1	2	2	#NULL!	0	#NULL!	#NULL!	5	1	2	1	2	2019-02-12	2	1	0	0	0	1	0	0	0	0	1	0	0	0	0	2
572	0		2	4	1	1	1	2	#NULL!	0	#NULL!	2.26	5	1	1	1	1	2019-02-13	2	0	0	0	0	0	0	0	0	0	1	0	0	0	0	2
573	0		2	8	1	2	2	3	#NULL!	0	1	-1.06	5	1	#NULL!	0	1	2019-02-14	2	1	0	0	1	0	1	1	1	1	0	0	1	0	0	2
574	0		2	48	3	1	2	1	1	0	2	-5.06	5	1	2	0	1	2019-03-03	2	1	0	0	0	1	0	0	0	0	0	1	0	0	0	0
575	1	GXP[8]	2	14	2	1	1	2	#NULL!	0	#NULL!	#NULL!	5	1	2	1	1	2019-03-28	2	1	0	0	0	0	0	0	0	0	1	0	0	0	0	2
576	0		2	11	1	1	2	1	2	0	2	-2.82	5	1	2	1	1	2019-03-29	2	1	0	0	0	0	0	0	1	0	0	1	0	0	0	2
577	0		2	58	3	1	2	1	4	0	1	0	5	1	3	1	1	2019-04-15	1	1	0	0	0	1	0	0	0	0	0	1	0	0	0	0
578	0		2	14	2	1	1	1	#NULL!	0	#NULL!	#NULL!	5	1	2	1	1	2019-04-13	1	1	0	0	0	1	0	0	0	0	0	1	0	0	0	2
579	0		2	11	1	1	1	3	#NULL!	0	2	-2.43	5	1	2	1	2	2019-04-23	1	1	0	0	0	1	0	0	0	0	0	0	1	0	0	0
580	0		2	10	1	1	1	3	#NULL!	0	#NULL!	#NULL!	5	1	3	1	1	2019-04-15	1	1	0	0	0	1	0	0	0	0	0	0	1	0	0	2
581	0		2	27	3	2	2	3	3	0	2	-3.97	5	1	2	0	2	2019-04-15	1	1	0	0	0	1	0	0	0	0	0	0	1	0	0	2
582	0		2	50	3	2	2	1	3	0	2	-2.7	5	1	2	1	2	2019-04-16	1	1	0	0	0	1	0	0	0	0	0	1	0	0	0
583	0		2	58	3	2	2	3	3	0	2	-3.71	5	1	3	1	1	2019-04-15	1	1	0	0	0	1	0	0	0	0	0	0	1	0	0	2
584	0		2	23	2	1	2	1	2	0	1	-1.48	5	1	3	1	2	2019-04-23	1	1	0	0	0	1	0	0	0	0	0	1	0	0	0	2
585	0		2	53	3	2	2	2	3	0	2	-5.83	5	1	3	1	1	2019-04-24	1	1	0	0	0	1	0	0	0	0	1	0	0	0	0	0
586	0		2	9	1	2	1	1	#NULL!	0	1	-0.23	5	1	1	1	1	2019-08-19	1	1	0	0	0	0	0	0	0	1	0	1	0	0	0	2
587	1	G1P[8]	2	8	1	1	1	3	#NULL!	#NULL!	2	-3.25	5	2	2	1	2	2019-08-29	1	1	0	0	0	0	0	0	0	0	0	0	1	0	0	2
588	0		2	7	1	2	1	3	#NULL!	0	1	-1.87	5	1	2	1	1	2019-08-28	1	1	0	0	0	0	0	0	0	0	0	0	1	0	0	2
589	1	G3P[4]	2	9	1	2	1	1	#NULL!	0	1	-1.97	5	1	2	1	1	2019-05-21	1	1	0	0	0	0	0	0	0	0	0	1	0	0	0	2
590	1	G3P[8]	2	12	2	1	1	1	#NULL!	0	2	-2.05	5	1	2	1	1	2019-05-21	1	1	0	0	0	0	0	0	0	0	0	1	0	0	0	2
591	0		2	14	2	2	1	1	#NULL!	0	#NULL!	-8.1	5	1	2	1	1	2019-06-02	1	1	0	0	0	0	0	0	1	0	0	1	0	0	0	2
592	0		2	28	3	1	2	1	3	0	2	-2.93	5	2	2	1	1	2019-07-18	1	0	0	0	0	0	0	0	0	0	0	1	0	0	0	2
593	0		2	54	3	2	2	1	3	0	2	-3.3	5	1	3	1	1	2019-07-18	1	0	0	0	0	0	0	0	0	0	0	1	0	0	0	0
594	0		2	42	3	1	2	1	3	0	1	-0.86	5	1	2	1	1	2019-07-23	1	1	0	0	0	1	0	0	0	0	0	1	0	0	0	2
595	1	GXP[4]	2	11	1	1	2	1	#NULL!	0	1	-0.11	5	1	2	1	2	2019-07-24	1	1	0	0	0	0	0	0	0	0	0	1	0	0	0	2
596	0		2	10	1	1	1	1	#NULL!	0	1	-1.82	5	1	3	1	1	2019-08-18	1	1	0	0	0	0	0	0	0	0	0	1	0	0	0	2
597	0		2	11	1	2	1	3	#NULL!	0	1	-1.83	5	1	3	1	1	2019-08-19	1	1	0	0	0	0	0	0	0	0	0	0	1	0	0	0
598	1	G3P[8]	2	9	1	1	1	2	#NULL!	0	1	0.1	5	1	2	1	1	2019-08-19	1	1	0	0	0	0	0	0	0	0	1	0	0	0	0	2
599	0		2	12	2	1	2	3	2	0	2	-2.28	5	2	3	1	1	2019-08-29	1	1	0	0	0	0	0	0	0	0	0	0	1	0	0
600	0		2	10	1	2	2	3	#NULL!	0	1	0.58	5	2	3	1	1	2019-09-07	1	1	0	0	0	0	0	0	0	0	0	0	1	0	0	2
601	0		2	24	3	1	2	1	3	0	1	0.52	5	2	2	1	1	2019-09-12	1	1	0	0	0	0	0	0	0	0	0	1	0	0	0	2
602	0		2	7	1	1	1	1	#NULL!	0	1	-1.42	5	1	1	1	1	2019-08-29	1	1	0	0	0	0	0	0	0	0	0	1	0	0	0	2
603	0		2	9	1	2	2	2	#NULL!	0	1	-1.34	5	1	3	1	1	2019-09-03	1	1	0	0	0	0	0	0	0	0	1	0	0	0	0	2
604	0		2	11	1	1	1	1	#NULL!	0	1	1.18	5	1	3	1	1	2019-09-03	1	1	0	0	0	0	0	0	1	0	0	1	0	0	0	2
605	0		2	2	1	1	1	1	#NULL!	0	1	-1.69	5	2	3	1	1	2019-10-03	2	0	0	0	0	0	0	0	0	0	0	1	0	0	0	0
606	1	G1P[8]	2	8	1	2	2	3	#NULL!	0	1	-0.82	5	2	2	1	1	2019-10-03	2	1	0	0	0	0	0	0	0	0	0	0	0	0	1	2
607	0		2	6	1	1	2	1	#NULL!	0	1	-1.14	5	1	2	1	1	2019-11-18	2	1	0	0	0	0	0	0	0	0	0	1	0	0	0	2
608	1	G1P[8]	2	10	1	1	2	1	#NULL!	0	1	-1.94	5	1	3	1	2	2019-11-18	2	1	0	0	0	0	0	0	0	0	0	1	0	0	0	2
609	0		2	10	1	2	2	3	#NULL!	0	1	-0.37	5	1	2	1	1	2019-11-19	2	1	0	0	0	0	0	0	0	0	0	0	1	0	0	2
610	1	GXP[X]	2	8	1	2	2	1	#NULL!	0	1	-1.06	5	1	2	1	1	2019-11-19	2	1	0	0	0	0	0	0	0	0	0	1	0	0	0	2
611	0		2	29	3	1	2	1	3	0	1	-1.67	5	1	3	1	2	2019-11-21	2	1	0	0	0	0	0	0	0	0	0	1	0	0	0	2
612	0		2	19	2	1	2	3	#NULL!	0	2	-2.63	5	1	#NULL!	1	1	2019-11-21	2	1	0	0	0	0	0	0	0	0	0	0	1	0	0	2
613	0		2	7	1	1	2	1	#NULL!	0	1	-0.45	5	1	1	1	1	2019-12-02	2	1	0	0	0	0	0	0	0	0	0	1	0	0	0	2
614	1	GXP[X]	2	11	1	2	2	2	1	1	1	-1.83	5	2	2	1	2	2019-12-26	2	1	0	0	0	0	0	0	0	0	1	0	0	0	0	0

## Sheet: Dictionary
Order	Variable name	Label	Values
1	id_order	Cases order	Not applicable
2	rva_elisa	Is the child infected by rotavirus A? Elisa result	0-Negative; 1-Positive
3	rva_genotype	Genotype result	Not applicable
4	vaccine_period	Vaccine period	1-Pre vaccine; 2-Post vaccine
5	age	Child age in months (continuos)	Not applicable
6	age_categorized	Child age in months (categorized)	1-0 to 11 months; 2-12 to23 months; 3-24 to 59 months
7	sex	Child sex	1-Male; 2-Female
8	feeding	Is the child exclusivelly breastfeeding?	1-Yes; 2-No
9	animal_contact	Does the child has animal contact?	0-No; 1-Yes
10	sdw	What is the childs drinking water source?	1-Public tap; 2-Piped water; 3-Other sources
11	weaning_age_cat	Age of weaning in months (categorized)	1-0 to 6 months; 2-7 to 12 months; 3-13 to 24 months; 4-25 to 59 months
12	hiv_status	Child's HIV status	0-Negative; 1-Positive
13	wazcat	Underweight status based on weight-for-age Z-Score (categorized)	1-Non underweighted; 2-underweight
14	waz	Weight-for-age Z-Score (continuous)	Not applicable
15	year	Inclusion year	1-2015; 2-2016; 3-2017; 4-2018; 5-2019
16	attendency	Type of atendency	1-Inpatient; 2-Outpatient
17	diarrh_epi_categ	Diarrhea episodes in the last 24h (categorized)	1- 1 to 3 episodes; 2-4 to 5 episodes; 3-6 or more episodes
18	vomit	Has the child vomits?	0-No; 1-Yes
19	fever	Has the child fever?	1-No; 2-Yes
20	admission_date	Date of the admission on the health unit	Not applicable
21	season	Seasonality	1-cold/dry; 2-wet/rainy
22	Pig	Has the child contact with pig?	0-No; 1-Yes
23	Goat	Has the child contact with Goat?	0-No; 1-Yes
24	Mouse	Has the child contact with Mouse?	0-No; 1-Yes
25	Dog	Has the child contact with Dog?	0-No; 1-Yes
26	Duck	Has the child contact with Duck?	0-No; 1-Yes
27	Chicken	Has the child contact with Chicken?	0-No; 1-Yes
28	Cat	Has the child contact with Cat?	0-No; 1-Yes
29	Multiple animals	Has the child contact with Multiple animals?	0-No; 1-Yes
30	pipedwater	Piped drinking water source	0-No; 1-Yes
31	Public_water	public drinking water source	0-No; 1-Yes
32	Borehole_well_water	Borehole/well drinking water sources	0-No; 1-Yes
33	Lake_River	Lake/river drinking water sources	0-No; 1-Yes
34	Purchase_water	Purchased drinking water source	0-No; 1-Yes
35	Vac_doses	Rotarix® vaccine doses	0- Dose zero; 1- First dose; 2- Second dose
